# Supplementary material for: Reliability of left atrial strain reference values: A 3D echocardiographic study
Source: PLoS One. 2021 Apr 14;16(4):e0250089. doi: 10.1371/journal.pone.0250089 (PMC8046190; doi:10.1371/journal.pone.0250089)
Supplement: S1 Data — (ZIP) [file pone.0250089.s001.zip]

Archive with 9 entries (8 files):
- data (including mid-myocardial strain)/
- data (including mid-myocardial strain)/LA focused normal (N=20).xlsx
- __MACOSX/data (including mid-myocardial strain)/._LA focused normal (N=20).xlsx
- data (including mid-myocardial strain)/LA strain normal (N=105).xlsx
- __MACOSX/data (including mid-myocardial strain)/._LA strain normal (N=105).xlsx
- data (including mid-myocardial strain)/LA strain diseased (N=53).xlsx
- __MACOSX/data (including mid-myocardial strain)/._LA strain diseased (N=53).xlsx
- data (including mid-myocardial strain)/LA strain 2D vs. 3D normal (N=94).xlsx
- __MACOSX/data (including mid-myocardial strain)/._LA strain 2D vs. 3D normal (N=94).xlsx
