# Supplementary material for: Reliability of left atrial strain reference values: A 3D echocardiographic study
Source: PLoS One. 2021 Apr 14;16(4):e0250089. doi: 10.1371/journal.pone.0250089 (PMC8046190; doi:10.1371/journal.pone.0250089)
Supplement: S1 Data — (ZIP) [file pone.0250089.s001.zip › data (including mid-myocardial strain)/LA focused normal (N=20).xlsx]

## Sheet: LA normal N=20
Study ID	Age	Sex	BSA	A2C LAA max	A2C LAA max (LA focused)	A2C LAA min	A2C LAA min (LA focused)	A2C LAL max	A2C LAL max (LA focused)	A2C LAL min	A2C LAL min (LA focused)	A2C LALS	A2C LALS (LA focused)	A2C LAV max	A2C LAV max (LA focused)	A2C LAV min	A2C LAV min (LA focused)	A2C LVL max	A2C LVL max (LA focused)	A2C LVL min	A2C LVL min (LA focused)	A2C IQ score	A2C IQ score (LA focused)	A2C tracking quality	A2C tracking quality (LA focused)	A4C LAA max	A4C LAA max (LA focused)	A4C LAA min	A4C LAA min (LA focused)	A4C LAL max	A4C LAL max (LA focused)	A4C LAL min	A4C LAL min (LA focused)	A4C LALS	A4C LALS (LA focused)	A4C LAV max	A4C LAV max (LA focused)	A4C LAV min	A4C LAV min (LA focused)	A4C LVL max	A4C LVL max (LA focused)	A4C LVL min	A4C LVL min (LA focused)	A4C IQ score	A4C IQ score (LA focused)	A4C tracking quality	A4C tracking quality 2	CC LAL max 3D	CC LAL min 3D
3DLA001	22	M	1.9	14.72	16.8	9.69	12.3	5.2	5.18	4.14	3.86	33.5	38	37.9	47.1	20.5	29.5	8.55	8.39	7.43	7.42	4.5	6	Good	Good	15.7	20.7	7.4	12.3	5.83	5.87	4.63	4.72	46.9	45.1	35.2	63.2	11.2	27.9	8.27	7.34	7.37	6.45	6	5.5	Good	Good	5.83	4.69
3DLA002	36	M	1.64	13.1	17.9	8.7	11.3	5.13	5.4	3.71	3.86	40.5	36.8	27.8	49	17.1	27	9.57	9.73	8.03	7.99	4.5	4	Fair	Poor	11.3	15.4	5.82	9.71	4.2	5.43	3.26	4.67	33	41.9	22.4	35.2	7.7	17.9	9.06	8.23	7.5	7.93	3	5	Poor	Fair	5.54	4.55
3DLA003	39	F	1.63	14.6	21.6	10.8	12.6	6.95	6.27	5.1	4.82	55.8	38.3	29.6	63.1	20.6	29.7	7.91	8.36	6.09	6.73	4.5	4.5	Good	Fair	23.1	24.3	14	14.2	6.26	6.08	5.25	5.78	36.8	39.8	75.7	82.4	37.8	34.8	7.35	7.28	6.24	6.05	5.5	5.5	Good	Good	6.88	6.3
3DLA004	24	M	1.72	10.8	14.4	6.6	8.71	4.11	4.84	3.3	3.86	58.1	51.8	19.5	31.6	10.3	15.2	8.92	8.78	7.96	7.92	3	3	Good	Fair	13	14.5	7.71	8.56	6.19	6.61	4.87	5.11	36.8	33.1	24.6	28.4	9.53	11.1	8.87	9.01	7.9	7.58	5	4	Good	Poor	5.87	4.99
3DLA005	27	M	1.77	11.4	16.3	6.25	10.1	3.58	6.03	2.56	4.79	82.7	35.1	30.6	37.4	12.8	19.6	9.56	9.68	8.57	8.61	5.5	6	Good	Good	17.4	16.9	9.26	9.48	6.16	6.65	5.32	5.35	43.9	35.2	44.5	38.8	16.1	15.5	9.39	9.72	8.56	8.69	6	6	Good	Good	6.48	5.81
3DLA006	33	M	1.83	11.2	14.5	5.3	7	2.77	3.92	1.88	2.41	36.2	52.3	33.2	43.8	13.3	15.9	7.8	7.91	7.29	7.18	3.5	5	Fair	Fair	10.7	18.1	3.22	12.1	3.64	6.12	2.28	5.63	38.8	34.4	27.3	41.9	5.22	21.9	7.78	7.4	7.02	6.94	5	3	Good	Fair
3DLA007	34	M	1.78	21.3	21.6	12.8	14.1	5.5	5.9	4.57	4.63	49.4	42.5	61.4	66.2	30.1	35.9	8.93	9.29	7.93	8.23	3.5	5.5	Fair	Good	18.3	20.4	10	13.9	5.92	6.13	4.83	5.27	30.9	26.1	55.8	55.5	18.7	31.5	9.41	9.06	8.12	8.69	4	5	Fair	Good	6.22	5.24
3DLA008	34	M	1.89	19.7	20.8	13.9	15	5.38	5.93	4.68	4.81	39.5	30.3	58.4	57.5	36	39.1	9.85	9.74	8.74	8.65	5	5.5	Good	Good	16.8	24	7.08	13.2	5.26	6.52	4.29	5.56	51.8	29.3	44.3	72.4	11.2	30.1	8.18	8.97	7.49	7.9	5	5	Good	Good	6.74	5.51
3DLA009	33	M	1.78	9.64	16.3	3.42	8.22	3.22	3.94	1.83	3.18	58.8	30.9	22.4	40.1	4.67	13.7	9.04	9.16	7.28	7.93	5	4	Fair	Good	9.08	18	2.05	10.5	3.81	6.53	2.24	5.61	74.2	29.4	18.3	45.6	1.27	18.2	8.07	8.8	7.59	8.14	4	3	Fair	Fair	6.43	5.02
3DLA010	24	M	1.87	25.9	26.7	17.2	18.5	5.95	6.38	4.68	4.83	30.7	32.1	93	96.4	52.3	60.7	9.54	9.8	8.36	8.23	5.5	6	Good	Good	25.9	26.5	17.2	14.3	7.89	7.84	6.35	6.76	30.9	30.2	80.7	80.3	44.2	31.3	9.13	9.11	8.01	6.85	6	6	Good	Good	7.32	6.42
3DLA011	34	M	1.82	18.3	21.5	11.6	14.3	4.77	5.38	4.19	4.33	41.3	44	54.3	71.2	29	41.3	8.18	7.91	7.78	6.67	6	5.5	Good	Good	21.5	20.8	12.3	9.51	7.02	7.36	5.82	5.59	45.1	47.3	57.2	53.2	23.8	14.6	8.15	7.99	7.42	6.94	6	6	Good	Good	7.46	5.84
3DLA012	29	M	1.92	19	16.1	11.7	10.9	5.19	5.36	4.33	4.03	33.2	32.1	57.8	43.6	28.5	26.2	8.18	8.44	6.7	7.42	4	4.5	Good	Fair	15.6	12.8	6.55	7.84	5.34	5.87	4.11	4.83	36.8	39	38.1	23	8.61	11.7	8.5	8.36	7.67	7.59	3.5	3	Fair	Fair	6.28	5.4
3DLA013	28	M	1.62	12	12.7	7.4	7.74	4.28	4.17	3.28	3.25	38.1	46.4	25.9	29.1	13.6	15.7	7.51	7.71	6.8	7.01	5	4.5	Fair	Fair	10.8	13.2	5.36	6.98	4.84	5.98	4.16	4.62	41.6	51.8	21.7	24.7	6.33	8.92	7.1	7.48	6.25	6.23	5	5.5	Good	Fair	6.37	5.04
3DLA014	30	M	1.57	19.3	18.2	11.7	12.7	5	4.95	4.35	4.13	36.2	31.5	59.7	54.4	25.7	36.4	9.34	9.01	8.89	8	5	4.5	Fair	Fair	16	17.3	11.1	9.56	4.53	5.38	4.14	4.59	38.9	37.7	46.5	50	25.2	17.5	8.49	8.75	7.82	7.73	5.5	5	Good	Good	6.22	5.53
3DLA015	32	M	1.69	16.7	19.4	12.7	15.2	5.7	5.22	4.55	4.67	20.3	24.9	43.2	56.2	30.2	42.8	8.41	8.1	6.84	7.44	2.5	3	Poor	Poor	12.6	11.5	7.76	9.03	5.75	5.42	4.57	4.92	36	33.5	25.3	21.2	10.8	13.9	8.31	8.35	7.35	7.14	3	3	Fair	Fair	6.17	5.51
3DLA016	33	M	1.66	19.9	21.6	9.69	10.8	5.86	5.84	4.51	4.45	40	36.6	56.9	66	17.7	22.6	8.5	8.72	6.94	7.19	5.5	4.5	Good	Good	21.2	23.4	12.3	13.3	6.34	7.04	5.38	5.77	51.8	42.2	62	64.5	24.2	26	8.17	7.8	7.38	6.73	5	5	Fair	Good	7.16	5.62
3DLA017	31	M	1.89	23.3	21.4	17.6	13.9	6.18	6.09	5.33	5.31	37.1	34.5	74.1	66.4	50.9	34.7	9.01	8.87	8.32	7.96	6	5	Good	Good	21.4	21.9	14.3	11.5	6.24	6.6	5.41	5.79	26.5	20.3	55.8	57.3	30.2	19.7	8.55	8.48	8.05	7.78	5	5	Good	Good	7.41	6.01
3DLA018	45	F	1.58	18.2	15.5	12.4	9.38	5.28	5.32	4.82	4.29	30.3	39.8	53	38	32.7	17.3	7.54	6.86	6.9	6.21	2.5	5.5	Poor	Good	15.3	17.5	8.98	9.63	5.16	5.27	4.07	3.99	46.7	36.1	39.3	53.4	17	20	8.29	6.94	7.42	6.43	4.5	5	Good	Good	6.34	5.11
3DLA019	25	F	1.89	17.8	19.1	11.5	11.4	5.45	5.36	4.44	4.35	38.3	33.5	49.8	50.8	26.6	23.6	8	8.6	7.05	7.39	4.5	4.5	Good	Fair	17.4	18	8.73	10.3	5.92	5.67	4.7	4.81	56.8	51.6	46.1	49.7	14.6	19.8	8.03	8.17	6.76	7.02	6	5.5	Good	Good	6.25	4.66
3DLA020	22	F	1.43	14.5	12.6	7.83	7.81	4.87	4.89	3.44	3.33	49.2	29.8	36.3	28.2	16.7	16.3	7.92	8.03	6.61	6.69	5	4.5	Good	Fair	16.7	17.7	8.19	9.43	5.21	5.28	4.19	4.08	48.2	43	44.5	52.4	16.2	20.4	7.92	7.78	6.39	6.81	4.5	5.5	Good	Good	5.23	3.33
[truncated: 30 more columns]
