# Supplementary material for: Reliability of left atrial strain reference values: A 3D echocardiographic study
Source: PLoS One. 2021 Apr 14;16(4):e0250089. doi: 10.1371/journal.pone.0250089 (PMC8046190; doi:10.1371/journal.pone.0250089)
Supplement: S1 Data — (ZIP) [file pone.0250089.s001.zip › data (including mid-myocardial strain)/LA strain normal (N=105).xlsx]

## Sheet: LA strain 5.22.2019
name	age	sex	height	weight	BSA	HR	SBP	DBP	IQ score	LA IQ	volume rate	frame rate	LAL4Cmax	LAL4Cmin	LAVmax4C	LAVmin4C	LAL2Cmax	LAL2Cmin	LAVmax2C	LAVmin2C	2DLALmax	2DLALmin	2DLAL ratio	2DLAVmax	2DLAVIx	2DLAVmin	2DLAVIn	2DLAEF	4CLALSendo	2CLALSendo	BipLALSendo	4CLALSmid	2CLALSmid	BipLALSmid	LAL3DAPmax	LAL3DCCmax	3DLALmax	LAL3DAPmin	LAL3DCCmin	3DLALmin	3DLAL ratio	3DLAVmax	3DLAVIx	3DLAVprea	3DLAVmin	3DLAVIn	3DLAEF	3DLALS	3DLACS
WASE301	25	male	175	64	1.78	58	133	64	7	poor	22	56.7	4.47	3.89	26.46	13.81	3.32	2.27	17.33	10.93	3.895	3.08	26.461	24.77	13.9157	15.93	8.94944	35.6883	17.6	32.3	24.95	14.1	27	20.55	5.24	5.3	5.27	4.54	4.53	4.535	16.2073	30	16.8539	16	13	7.30337	58	31.8	27.7
WASE302	27	male	176	70	1.86	40	135	68	11.5	good	22.7	60.8	5.26	4.11	67.44	34.19	4.88	3.93	62.56	35.43	5.07	4.02	26.1194	66.75	35.8871	35.03	18.8333	47.5206	30.6	35.9	33.25	27.8	29.8	28.8	5.8	5.75	5.775	4.48	4.46	4.47	29.1946	57	30.6452	31	23	12.3656	59.8	42.9	31.9
WASE303	28	male	170	85	1.97	70	139	81	10.5	good	24.2	65.2	5.06	4.25	37.71	27.26	4	2.88	42.8	19.58	4.53	3.565	27.0687	44.2	22.4365	27.15	13.7817	38.5747	30.7	30.4	30.55	27	25.3	26.15	5.73	5.67	5.7	5.05	4.79	4.92	15.8537	49	24.8731	32	23	11.6751	52.7	35.1	29.7
WASE304	41	male	177	77	1.94	88	131	76	8.5	so so	22	56.9	4.83	3.47	41.49	8.85	4.57	3.44	61.32	21.37	4.7	3.455	36.0347	51.58	26.5876	13.59	7.00515	73.6526	31.5	42	36.75	27	34.9	30.95	5.34	5.44	5.39	4.44	4.73	4.585	17.5573	38	19.5876	20	12	6.18557	68.4	34.1	55.8
WASE305	32	male	169	70	1.8	90	128	90	9.5	so so	38.5	65.2	4.33	3.74	34.33	19.04	4.5	3.33	35.79	22.23	4.415	3.535	24.8939	34.55	19.1944	21.6	12	37.4819	35.1	41.3	38.2	31.3	35.2	33.25	5.68	5.58	5.63	4.96	4.86	4.91	14.664	40	22.2222	27	17	9.44444	58.1	15.9	26.3
WASE306	34	male	167	68	1.76	61	136	85	8.5	so so	25.7	56.7	4.85	3.56	28.94	9.8	3.11	1.69	26.85	8.59	3.98	2.625	51.619	34.59	19.6534	13.01	7.39205	62.388	44.3	66.9	55.6	39	55	47	5.49	5.55	5.52	4.54	4.61	4.575	20.6557	36	20.4545	21	15	8.52273	57.8	31.6	30.5
WASE307	28	male	172	60	1.71	85	135	78	9.5	so so	22.7	53.3	3.67	0.81	20.78	6.81	2.38	1.58	16.15	8.03	3.025	1.195	153.138	22.57	13.1988	9.81	5.73684	56.5352	41.3	56.8	49.05	33.8	42.5	38.15	5.7	5.65	5.675	4.54	4.35	4.445	27.6715	30	17.5439	19	13	7.60234	56.4	24	28.9
WASE308	35	male	178	79	1.97	73	138	75	8.5	so so	24.2	53.3	5.15	3.74	43.29	20.62	5.09	3.7	70.47	26.67	5.12	3.72	37.6344	55.43	28.1371	22.99	11.6701	58.5243	37.4	45	41.2	32.9	36.6	34.75	6.09	6.19	6.14	5.12	5.1	5.11	20.1566	51	25.8883	34	24	12.1827	53.4	24.2	33.9
WASE310	58	male	171	82	1.94	56	113	78	10	so so	25.7	53.3	4.52	3.07	35.99	12.74	4.27	3.04	42.39	24.76	4.395	3.055	43.8625	40	20.6186	17.71	9.12887	55.725	30.7	43.9	37.3	28.1	35.7	31.9	5.66	5.68	5.67	4.83	4.79	4.81	17.8794	45	23.1959	27	19	9.79381	58.1	29.7	33.1
WASE321	32	male	173	68	1.81	72	128	73	12	good	36.3	56.9	5.58	4.04	36.23	14.59	4.02	3.02	40.18	19.84	4.8	3.53	35.9773	44.75	24.7238	19.49	10.768	56.4469	42.3	47.3	44.8	34.5	40.2	37.35	6.72	6.61	6.665	5.24	5.29	5.265	26.5907	44	24.3094	25	18	9.94475	60	35.8	34.6
WASE322	57	male	163	65	1.7	69	133	84	9.5	so so	22.7	56.9	6.33	5.32	52.1	25.33	4.57	3.98	44.29	20	5.45	4.65	17.2043	56.01	32.9471	25.93	15.2529	53.7047	17.4	31.9	24.65	15.9	27.2	21.55	5.81	5.9	5.855	4.9	5.07	4.985	17.4524	37	21.7647	31	18	10.5882	51.1	22.5	26.4
WASE323	56	female	156	47	1.44	68	135	80	10	so so	26.5	65.2	4.76	3.43	42.67	29.69	4.1	2.62	33.76	16.17	4.43	3.025	46.4463	40.67	28.2431	24.49	17.0069	39.7836	29.2	39.4	34.3	27	35.7	31.35
WASE325	41	male	173	73	1.87	49	116	76	5.5	extremely poor	24.2	60.8	4.38	3.47	24.59	12.61	4.78	3.7	51.73	19.88	4.58	3.585	27.7545	37.05	19.8128	16.29	8.71123	56.0324	25.6	21.5	23.55	22.8	19	20.9	5.74	5.8	5.77	4.85	4.77	4.81	19.9584	48	25.6684	38	27	14.4385	44.4	15.7	14.1
WASE326	31	male	175	63	1.77	63	135	74	10.5	good	24.2	53.3	5.56	4.14	58.92	27.97	4.78	3.77	54.1	27.73	5.17	3.955	30.7206	60.82	34.3616	29.04	16.4068	52.2525	18.8	29.6	24.2	17.1	24.1	20.6	6.01	6.03	6.02	5.05	5.1	5.075	18.6207	49	27.6836	29	23	12.9944	53.2	22.7	25.9
WASE327	26	female	157	60	1.6	50	130	69	10.5	good	25.7	65.2	5.11	4.24	54.58	22.42	4.64	3.23	48.88	25.56	4.875	3.735	30.5221	54.1	33.8125	27.07	16.9187	49.963	36.3	52.9	44.6	31.5	46.1	38.8	5.66	5.71	5.685	4.31	4.14	4.225	34.5562	38	23.75	24	18	11.25	53.6	26.9	25.1
WASE328	38	male	170	70	1.81	50	133	71	11	good	24.2	65.2	5.21	3.95	45.13	16.05	4.75	3.77	51.8	25.88	4.98	3.86	29.0155	50.03	27.6409	20.55	11.3536	58.9246	28.2	33.7	30.95	25.8	29.3	27.55	6.36	6.31	6.335	5.66	5.52	5.59	13.3274	48	26.5193	35	22	12.1547	53.9	15.4	27.9
WASE329	66	female	150	51	1.44	62	134	81	11	good	22.7	65.2	5.6	4.38	58.69	32.33	4.33	3.58	74.35	35.18	4.965	3.98	24.7487	71.65	49.7569	37.2	25.8333	48.0809	26.5	41	33.75	23.7	37	30.35	6.37	6.21	6.29	5.74	5.85	5.795	8.54185	68	47.2222	54	45	31.25	34.3	12.5	16.8
WASE330	54	female	168	75	1.85	58	131	73	9	so so	25.7	65.2	6.01	4.65	67	26.02	4.19	3.53	44.54	22.15	5.1	4.09	24.6944	64.63	34.9351	27.2	14.7027	57.9143	30	46.5	38.25	28.5	38.5	33.5	6.39	6.22	6.305	5.12	5.08	5.1	23.6275	57	30.8108	38	24	12.973	58.4	26.4	30.4
WASE331	28	female	155	39	1.32	68	118	71	7	poor		65.2	3.59	2.3	18.26	7.87	2.81	1.74	18.65	4.32	3.2	2.02	58.4158	20.66	15.6515	6.62	5.01515	67.9574	37.8	45.5	41.65	34.5	38	36.25
WASE332	80	male	167	67	1.75	46	144	75	9.5	so so	24.2	60.8	5.15	4.15	77.63	39.82	5.2	4.18	65.89	30.36	5.175	4.165	24.2497	71.07	40.6114	40.61	23.2057	42.8592	23.6	31.5	27.55	21.7	27	24.35	6.59	6.39	6.49	5.51	5.56	5.535	17.2538	57	32.5714	48	30	17.1429	47.2	15.9	25.5
WASE333	73	male	170	56	1.65	73	134	67	11	good	25.7	56.9	5.75	4.97	71.61	48.11	5.3	5.07	70.68	50.55	5.525	5.02	10.0598	74.07	44.8909	49.68	30.1091	32.9283	20.6	19.9	20.25	17.9	17.1	17.5	6.34	6.28	6.31	5.74	5.73	5.735	10.0262	67	40.6061	55	46	27.8788	31.7	8.6	13.2
WASE334	71	female	155	50	1.47	73	146	68	7	poor	26.5	60.8	4.19	3.41	37.04	14.4	4.83	3.79	38.77	21.15	4.51	3.6	25.2778	39.42	26.8163	18.05	12.2789	54.2111	43.9	33.8	38.85	36.2	25.9	31.05	5.37	5.56	5.465	4.38	4.31	4.345	25.7768	28	19.0476	23	11	7.48299	62.5	27.7	42.3
WASE335	50	male	171	72	1.84	81	133	80	7.5	poor	24.2	56.9	5.31	4.1	46.3	19.19	5.29	3.97	47.43	22.7	5.3	4.035	31.3507	46.79	25.4293	21.02	11.4239	55.0759	34.5	63.5	49	31.1	54	42.55	6.62	6.61	6.615	5.26	5.3	5.28	25.2841	43	23.3696	24	17	9.23913	59.7	23.1	46
WASE338	56	female	157	54	1.53	52	138	77	9	so so	26.5	65.2	5.21	3.99	32.58	14.4	4.74	3.54	55.88	25.18	4.975	3.765	32.1381	44.54	29.1111	20.19	13.1961	54.67	38.5	28.1	33.3	34.1	24.1	29.1	5.38	5.46	5.42	4.65	4.38	4.515	20.0443	51	33.3333	31	20	13.0719	59.9	21.7	41.7
WASE339	48	male	172	79	1.92	64	136	76	10.5	good	24.2	53.3	5.37	4.11	38.93	15.89	5.31	3.73	42.88	19.27	5.34	3.92	36.2245	40.39	21.0365	18.22	9.48958	54.8898	39.4	28.9	34.15	36.1	24.4	30.25	6.52	6.61	6.565	6.02	6	6.01	9.23461	40	20.8333	39	26	13.5417	35.4	13.4	13
WASE340	36	male	170	57	1.64	76	124	63	11.5	good	26.5	53.3	4.11	3.01	27.16	9.39	4.11	2.94	27.23	13.07	4.11	2.975	38.1513	27.11	16.5305	10.98	6.69512	59.4983	38.6	64.3	51.45	31.5	57.1	44.3	5	4.99	4.995	3.85	3.83	3.84	30.0781	28	17.0732	21	13	7.92683	54.7	19.5	21.2
WASE341	45	female	150	42	1.33	72	117	59	10	so so	26.5	60.8	4.65	3.21	47.86	14.44	4.7	3.25	44.75	14.44	4.675	3.23	44.7368	45.07	33.8872	13.91	10.4586	69.1369	53.4	74.2	63.8	47.5	55.7	51.6	5.5	5.44	5.47	4.15	4.14	4.145	31.9662	36	27.0677	23	17	12.782	52	13.6	25.7
WASE342	40	male	177	77	1.94	68	131	68	10.5	good	24.2	53.3	5.16	3.79	46.75	17.57	5.09	3.76	45.33	27.18	5.125	3.775	35.7616	46.04	23.732	21.76	11.2165	52.7368	34	49.7	41.85	29.9	42.2	36.05	6.4	6.68	6.54	5.51	5.59	5.55	17.8378	56	28.866	38	24	12.3711	57.3	22.8	37.5
WASE343	62	male	163	58	1.62	53	139	77	10.5	good	25.7	60.8	6.2	5.19	68.97	25.77	6.16	4.79	113.22	50.48	6.18	4.99	23.8477	88.33	54.5247	37.38	23.0741	57.6814	32.3	32.5	32.4	27	28.4	27.7	6.99	6.97	6.98	6.09	6.01	6.05	15.3719	77	47.5309	52	30	18.5185	61.4	21.7	31.7
WASE344	66	female	155	50	1.47	58	134	61	10	so so	26.5	65.2	4.46	3.49	44.77	21.28	4.97	3.98	41.24	21.58	4.715	3.735	26.2383	44.99	30.6054	22.59	15.3673	49.7888	45.1	40.2	42.65	39.8	33.7	36.75
WASE345	80	male	165	71	1.78	55	141	77	7.5	poor	24.2	70.3	5.94	4.98	59.41	29.47	5.71	4.8	69.15	46.44	5.825	4.89	19.1207	64.77	36.3876	37.16	20.8764	42.6278	15.5	20.1	17.8	13.6	18.4	16	6.81	6.84	6.825	5.68	5.8	5.74	18.9024	52	29.2135	45	34	19.1011	34	13	16.1
WASE346	72	female	149	49.5	1.42	75	137	70	7.5	poor	26.5	70.3	4.62	3.88	37.82	21.09	4.74	4.05	37.5	21.06	4.68	3.965	18.0328	37.88	26.6761	21.37	15.0493	43.585	64.1	28.5	46.3	52.9	26.3	39.6	5.77	5.56	5.665	4.59	4.61	4.6	23.1522	45	31.6901	39	20	14.0845	55.3	21.5	32.9
WASE347	47	female	164	60	1.65	62	129	69	9	so so	25.7	65.2	5.5	4.25	44.63	13.76	3.66	2.72	31.11	14.99	4.58	3.485	31.4204	45.58	27.6242	16.61	10.0667	63.5586	26.8	47.7	37.25	24.4	40.7	32.55	5.66	5.82	5.74	4.56	4.63	4.595	24.9184	39	23.6364	29	17	10.303	57.3	35	35.1
WASE348	56	female	157	44	1.4	59	134	86	5.5	extremely poor		70.3	4.37	3.87	33.69	21.23	4.44	4.14	18.85	13.95	4.405	4.005	9.98752	24.7	17.6429	17.31	12.3643	29.919	36.4	31.3	33.85	31.5	26.5	29
WASE349	22	female	155	46	1.42	54	118	68	6.5	poor	22.7	65.2	4.03	2.78	28.15	12.96	4.16	3.31	26.5	20.65	4.095	3.045	34.4828	27.07	19.0634	17.78	12.5211	34.3184	45	55.7	50.35	38.9	46.7	42.8
WASE350	65	female	153	59	1.56	70	144	86	11	good	25.7	65.2	4.96	4.33	49.53	25.4	4.69	4.34	53.72	40.02	4.825	4.335	11.3033	52.87	33.891	31.84	20.4103	39.7768	23.2	25.8	24.5	20.3	23	21.65	6.49	6.26	6.375	5.16	5.35	5.255	21.313	38	24.359	34	24	15.3846	36.1	6.4	18.8
WASE351	71	male	171	65	1.76	60			11	good	24.2	60.8	5.17	4.63	68.22	37.12	5.4	4.89	77.27	51.19	5.285	4.76	11.0294	74.14	42.125	44.7	25.3977	39.7087	14.5	24.8	19.65	12.8	21.7	17.25	6.81	6.67	6.74	6.05	6.21	6.13	9.95106	62	35.2273	51	40	22.7273	34.8	9.6	18
WASE352	42	male	172	80	1.93	64	135	76	10	so so	31.8	60.8	4.73	3.79	43.63	16.25	4.72	3.71	70.4	21.96	4.725	3.75	26	55.44	28.7254	18.78	9.73057	66.1255	26.3	31.9	29.1	23.1	26.3	24.7	5.76	5.74	5.75	5.12	5.1	5.11	12.5245	55	28.4974	33	20	10.3627	63.7	29.3	40.3
WASE353	36	male	172	66	1.78	56	108	65	8	poor	22	65.2	4.48	4.43	27.54	14.07	3.29	1.8	27.49	7.34	3.885	3.115	24.7191	31.41	17.6461	15.78	8.86517	49.7612	40.5	43.9	42.2	34.5	36.2	35.35	6.42	6.27	6.345	5.31	5.3	5.305	19.6041	46	25.8427	27	16	8.98876	65.1	27.2	36.2
WASE354	37	female	165	54	1.59	72	123	73	9	so so	25.7	70.3	5.46	4.19	62.78	22.21	4.17	2.25	30.29	8.87	4.815	3.22	49.5342	49.15	30.9119	18.99	11.9434	61.3632	35.1	87.7	61.4	31.6	71.5	51.55	6.28	6.26	6.27	5.47	5.49	5.48	14.4161	49	30.8176	34	22	13.8365	54.6	24	21.6
WASE355	23	female	150	44	1.36	58	111	61	7.5	poor	22.7	65.2	4.21	2.88	21.41	11.22	3.94	2.62	26.93	10.94	4.075	2.75	48.1818	24.7	18.1618	11.52	8.47059	53.3603	42.4	63.9	53.15	40.2	58.4	49.3
WASE356	25	male	178	72	1.89	55	126	64	9.5	so so	20.7	70.3	5.45	4	42.32	19.24	4.35	2.97	46.95	23.33	4.9	3.485	40.6026	49.77	26.3333	23.99	12.6931	51.7983	36	40.9	38.45	30.7	32.6	31.65	6.39	6.46	6.425	5.47	5.66	5.565	15.4537	41	21.6931	33	27	14.2857	33.6	11	10.8
WASE357	34	male	172	74	1.87	85	133	71	11.5	good	25.7	53.3	5	3.45	39.11	9.75	4.17	3.06	41.62	14.41	4.585	3.255	40.8602	44.11	23.5882	12.42	6.64171	71.8431	47.3	51.5	49.4	40.7	44.1	42.4	5.57	5.39	5.48	4.34	4.42	4.38	25.1142	34	18.1818	21	15	8.02139	54.8	24.5	30
WASE358	33	male	160	60	1.62	68	120	82	11	good	25.7	53.3	5.15	4	34.32	16.08	4.53	3.51	38.44	25.98	4.84	3.755	28.8948	38.43	23.7222	21.66	13.3704	43.6378	37.5	43.6	40.55	31.5	38.3	34.9	5.76	5.82	5.79	4.73	4.78	4.755	21.7666	34	20.9877	21	13	8.02469	60.8	19.5	25.2
WASE359	41	male	179	82	2.01	69	137	88	10.5	good	23.1	53.3	5.41	4.87	39.45	17.34	5.22	3.95	48.07	39.07	5.315	4.41	20.5215	44.07	21.9254	28.38	14.1194	35.6025	30.4	45.2	37.8	26.3	35.1	30.7	5.6	5.58	5.59	4.79	4.83	4.81	16.2162	38	18.9055	25	18	8.95522	51.8	17.4	20
WASE361	26	female	154	40	1.33	60	113	58	11.5	good	26.5	65.2	4.21	2.85	30.96	12.06	3.07	1.95	25.86	12.1	3.64	2.4	51.6667	33.02	24.8271	14.18	10.6617	57.0563	43.9	63	53.45	34.9	51.8	43.35	4.81	4.74	4.775	3.95	3.78	3.865	23.5446	36	27.0677	18	15	11.2782	58.2	35.5	22.1
WASE362	48	female	154	49	1.45	55	114	69	10.5	good	26.5	60.8	5.22	4.2	47.76	28.11	4.93	3.75	54.21	26.2	5.075	3.975	27.673	52.18	35.9862	28.05	19.3448	46.2438	40.9	44.5	42.7	35.3	41	38.15	5.81	5.76	5.785	4.56	4.55	4.555	27.0033	50	34.4828	33	21	14.4828	58.3	22.4	33.8
WASE363	26	female	153	50	1.45	72	121	66	7	poor	45.9	65.2	4.03	2.72	13.89	7.83	4.42	2.83	26.82	13.91	4.225	2.775	52.2523	19.85	13.6897	10.54	7.26897	46.9018	41.3	36.1	38.7	36.1	32	34.05
WASE364	49	female	159	52	1.52	86	117	70	6.5	poor	26.5	76.3	4.12	3.02	21.35	9.17	3.21	1.83	19.24	3.3	3.665	2.425	51.134	22.89	15.0592	7.05	4.63816	69.2005	33.7	82.1	57.9	30.5	61.7	46.1
WASE366	45	female	156	46	1.42	76	131	87	7.5	poor	26.5	65.2	2.86	1.92	13.28	6.93	2.29	1.57	15.9	10.13	2.575	1.745	47.5645	16.11	11.3451	9.18	6.46479	43.0168	21.7	38.4	30.05	19.3	33.8	26.55	5.39	5.25	5.32	4.61	4.77	4.69	13.4328	30	21.1268	22	17	11.9718	41	27.9	30.2
WASE367	47	female	154	57	1.54	82	129	72	9.5	so so	25.7	70.3	4.56	3.32	34.28	12.96	4.6	3.42	34.56	14.27	4.58	3.37	35.905	34.5	22.4026	13.58	8.81818	60.6377	41.8	39.4	40.6	35.7	31.3	33.5	5.03	4.96	4.995	4.21	4.35	4.28	16.7056	34	22.0779	21	12	7.79221	64.5	32.6	38.3
WASE368	45	female	153	48	1.43	78	129	82	9.5	so so	26.5	65.2	4.41	3.51	25.14	12.98	4.75	3.66	32.19	23.57	4.58	3.585	27.7545	29.46	20.6014	17.61	12.3147	40.224	42.9	30	36.45	37.2	25.9	31.55	5.11	5.13	5.12	4.27	4.34	4.305	18.9315	31	21.6783	24	14	9.79021	54.2	25.6	27.8
WASE369	64	female	154	53	1.5	69	179	113	8.5	so so	26.5	65.2	4.07	3.16	29.04	13.88	4.18	3.4	33.59	23.54	4.125	3.28	25.7622	31.51	21.0067	18.49	12.3267	41.3202	36.8	26.6	31.7	31.9	23.7	27.8	5.91	5.8	5.855	5.08	5.15	5.115	14.4673	36	24	32	21	14	41.5	17.7	18.8
WASE370	36	female	158	48	1.46	64	125	70	7	poor	26.5	70.3	2.78	1.47	15.17	3.83	2.52	1.41	16.86	6.4	2.65	1.44	84.0278	16.69	11.4315	5.04	3.45205	69.8023	87.5	57.6	72.55	70.3	45.7	58	5.35	5.1	5.225	4.38	4.43	4.405	18.6152	32	21.9178	20	16	10.9589	50.5	15.9	16.1
WASE371	62	male	176	77	1.93	54	125	81	6	extremely poor	42.6	65.2	5.14	4.07	58.62	32.13	5.36	4.42	54.11	29.01	5.25	4.245	23.6749	57.41	29.7461	31.4	16.2694	45.3057	22.8	23.3	23.05	19	21.9	20.45	6.05	6.02	6.035	5.25	5.11	5.18	16.5058	43	22.2798	37	30	15.544	29.9	13.7	10
WASE372	32	female	159	63	1.67	57	112	74	9.5	so so	25.7	70.3	4.01	3.56	24.8	13.76	4.75	3.53	44.08	28.59	4.38	3.545	23.5543	35.84	21.4611	19.68	11.7844	45.0893	29.2	30.9	30.05	26.6	25.9	26.25	5.2	5.44	5.32	4.57	4.58	4.575	16.2842	42	25.1497	31	21	12.5749	49	18.5	21.7
WASE373	57	female	166	60	1.67	61	117	75	9	so so	25.7	60.8	5.16	3.89	53.18	20.54	4.79	3.93	54.04	17.68	4.975	3.91	27.2379	55.37	33.1557	18.8	11.2575	66.0466	37.1	42.4	39.75	32	34.9	33.45	5.53	5.48	5.505	4.68	4.76	4.72	16.6314	45	26.9461	34	23	13.7725	49.1	22.4	21.9
WASE374	30	male	170	65	1.75	59	116	68	11	good	25.7	56.9	6.08	4.5	27.18	10.07	5.13	3.75	73.39	41.4	5.605	4.125	35.8788	48.23	27.56	22.13	12.6457	54.1157	36.7	35.7	36.2	33.8	32.5	33.15	6.37	6.39	6.38	5.31	5.36	5.335	19.5876	44	25.1429	26	17	9.71429	60.1	34.1	30.2
WASE375	29	male	174	66	1.8	66	135	77	9.5	so so	23.1	53.3	4.8	3.48	30.58	12.71	4.37	3.43	39.91	27.75	4.585	3.455	32.7062	36.42	20.2333	18.64	10.3556	48.8193	33	36.6	34.8	28.9	31.3	30.1
WASE376	23	male	177	69	1.85	58	128	84	12	good	24.2	53.3	5.86	4.1	51.44	25.02	5.58	3.94	82.1	41.21	5.72	4.02	42.2886	65.84	35.5892	32.69	17.6703	50.3493	50.6	49.9	50.25	43.6	43.3	43.45	6.01	5.74	5.875	4.77	4.71	4.74	23.9451	63	34.0541	36	29	15.6757	53.7	26.5	25.2
WASE377	30	male	177	71	1.87	59	135	84	9	so so	24.2	60.8	5.47	4.6	44.66	28.49	4.68	3.79	52.87	30.86	5.075	4.195	20.9774	51.47	27.5241	32.44	17.3476	36.973	26.6	34.1	30.35	23.1	29.4	26.25	5.75	6.05	5.9	4.9	5.05	4.975	18.593	52	27.8075	32	26	13.9037	49	21.9	24
WASE378	35	female	156	50	1.47	64	127	72	10	so so	26.5	65.2	4.54	3.44	47.08	18.28	3.72	2.69	28.19	11.05	4.13	3.065	34.7471	39.98	27.1973	15.75	10.7143	60.6053	54.7	74.8	64.75	47.3	58.9	53.1	5.85	5.84	5.845	4.64	4.62	4.63	26.2419	40	27.2109	31	18	12.2449	53.8	21.6	21
WASE379	21	female	163	49	1.51	84	133	73	10.5	good	26.5	65.2	4.18	3.05	23.46	10.06	4.02	2.88	34.85	19.23	4.1	2.965	38.2799	29.02	19.2185	14.24	9.43046	50.9304	51.2	36.6	43.9	45	32.3	38.65	5.26	5.28	5.27	4.4	4.36	4.38	20.3196	30	19.8675	18	12	7.94702	60.5	27.8	30.2
WASE380	25	female	159	52	1.52	64	127	76	8.5	so so	45.9	65.2	5.21	4.17	48.53	22.25	4.28	2.96	45.8	19.67	4.745	3.565	33.0996	51.74	34.0395	24.74	16.2763	52.184	30.3	69	49.65	26.1	58.5	42.3	5.43	5.45	5.44	4.61	4.62	4.615	17.8765	38	25	26	16	10.5263	58.7	30.1	27.9
WASE381	30	female	165	57.5	1.63	65	136	85	10.5	good	26.5	60.8	5.19	3.89	46.59	18.29	3.88	2.79	35.52	18.43	4.535	3.34	35.7784	46.56	28.5644	20.97	12.865	54.9613	64.3	82.1	73.2	55.8	67.4	61.6	5.52	5.5	5.51	4.18	4.2	4.19	31.5036	60	36.8098	31	20	12.2699	67.1	45.2	45.3
WASE382	79	male	163	64	1.69	55	145	76	7.5	poor	25.7	65.2	4.66	3.56	39.82	12.56	4.13	2.73	35.84	18.93	4.395	3.145	39.7456	39.8	23.5503	17.41	10.3018	56.2563	28.5	57.8	43.15	25.1	51.6	38.35	7.32	7.19	7.255	5.98	6	5.99	21.1185	43	25.4438	37	23	13.6095	47.5	18	26.1
WASE383	52	male	175	65	1.79	72	116	76	8.5	so so	25.7	60.4	4.07	2.99	25.24	7.68	3.81	2.68	33.88	13.73	3.94	2.835	38.9771	29.91	16.7095	10.75	6.00559	64.0588	38.5	42.7	40.6	31	35.6	33.3	5.35	5.24	5.295	4.33	4.35	4.34	22.0046	30	16.7598	23	17	9.49721	44.8	19.3	17.2
WASE384	37	male	173	75	1.89	67	126	77	9	so so	24.2	56.7	4.13	3.18	27.74	14.5	4.67	3.49	44.37	25.41	4.4	3.335	31.934	36.8	19.4709	19.99	10.5767	45.6793	36.3	45.7	41	32.4	38.3	35.35	6.25	6.32	6.285	5.24	5.28	5.26	19.4867	40	21.164	28	18	9.52381	55.9	27.5	29.8
WASE385	47	male	169	64	1.73	65	125	70	10.5	good	25.7	53.3	4.76	3.8	32.33	13.65	4.65	3.82	44.56	23.22	4.705	3.81	23.4908	37.94	21.9306	17.39	10.052	54.1645	40.9	34.7	37.8	34.5	30.9	32.7	5.39	5.4	5.395	4.44	4.57	4.505	19.7558	45	26.0116	29	19	10.9827	56.7	24.5	23.7
WASE386	51	male	172	66	1.78	70	137	84	9.5	so so	26.5	60.8	5.16	3.61	40.12	13.83	5.27	3.79	55.36	29.08	5.215	3.7	40.9459	47.27	26.5562	20.29	11.3989	57.0764	37	33.7	35.35	30.9	31.1	31	6.14	6.23	6.185	5.57	5.52	5.545	11.5419	49	27.5281	39	25	14.0449	48.9	11.7	16.9
WASE387	48	female	162	72	1.77	70	122	58	11	good	20.9	65.2	5.45	4.01	70.88	31.23	5.05	3.85	67.39	38.33	5.25	3.93	33.5878	71.71	40.5141	35.2	19.887	50.9134	36.4	40.7	38.55	32.3	33.7	33	6.1	6.05	6.075	4.99	4.92	4.955	22.6034	59	33.3333	43	30	16.9492	48	26.7	23.8
WASE388	58	male	170	57.5	1.66	66	130	82	10	so so	25.7	65.2	4.79	4.71	31.92	22.94	5.01	4.56	59.43	31.55	4.9	4.635	5.71737	44.42	26.759	27.15	16.3554	38.8789	33.8	40.8	37.3	29.2	33.8	31.5	5.79	5.78	5.785	5.01	5.09	5.05	14.5545	49	29.5181	39	23	13.8554	53	21.9	28.7
WASE389	55	female	158	52	1.51	52	116	68	8.5	so so	26.5	65.2	4.89	3.49	50.8	17.27	4.94	3.61	37.76	18.7	4.915	3.55	38.4507	43.14	28.5695	17.99	11.9139	58.2986	37.5	41.1	39.3	32.6	33.7	33.15	5.2	5.36	5.28	4.07	4.26	4.165	26.7707	38	25.1656	25	16	10.596	57.2	26.7	32
WASE390	30	female	160	54	1.55	56	118	60	8.5	so so	26.5	60.8	4.62	3.4	25.87	10.69	4.06	2.73	38.29	14.25	4.34	3.065	41.5987	33.4	21.5484	13.66	8.8129	59.1018	41.8	49	45.4	37	40.7	38.85	5.29	5.1	5.195	4.22	4.18	4.2	23.6905	39	25.1613	23	18	11.6129	55.3	31.7	27
WASE391	29	male	172	61	1.72	70	137	68	11.5	good	25.7	70.3	4.46	3.05	24.87	9	3.9	3.04	27.62	13.46	4.18	3.045	37.2742	27.46	15.9651	11.43	6.64535	58.3758	37.5	40.3	38.9	30.6	34.2	32.4	5.03	4.89	4.96	4.13	4.1	4.115	20.5346	26	15.1163	15	12	6.97674	53.4	23	22.4
WASE392	66	female	153	60	1.57	62	138	84	8.5	so so	26.5	70.3	5.08	4.13	43.24	23.95	5.27	4.33	38.72	27.72	5.175	4.23	22.3404	41.68	26.5478	26.23	16.707	37.0681	20.3	36	28.15	19.1	29.2	24.15	5.28	5.38	5.33	4.72	4.74	4.73	12.685	42	26.7516	32	24	15.2866	41.1	13	19.4
WASE393	41	female	153	48	1.43	70	113	69	8	poor	21.5	65.2	4.35	3.18	35.05	15.16	2.2	1	17.07	2.64	3.275	2.09	56.6986	34.17	23.8951	11.27	7.88112	67.0179	58.8	70.8	64.8	50.5	52.9	51.7	5.09	5.1	5.095	4.09	4.13	4.11	23.9659	34	23.7762	18	14	9.79021	59.4	16.1	31.6
WASE394	75	male	174	58	1.7	63	127	84	8	poor	25.7	60.8	5.16	4.09	43.38	23.89	4.93	4.23	46.55	32.25	5.045	4.16	21.274	45.58	26.8118	27.95	16.4412	38.6792	30.7	26.2	28.45	24.7	22.5	23.6	6.96	6.73	6.845	5.9	5.89	5.895	16.1154	64	37.6471	56	32	18.8235	50.4	21	26.9
WASE395	70	female	150	60	1.55	70	133	73	4.5	extremely poor		65.2	5.23	4.19	37.51	21.72	5.05	4.27	36.94	12.19	5.14	4.23	21.513	37.68	24.3097	16.1	10.3871	57.2718	29.1	19.5	24.3	22.5	18	20.25
WASE396	46	male	177	72	1.89	49	128	88	11.5	good	25.7	65.2	5.14	3.37	42.08	17.01	4.26	3.2	36.69	15.48	4.7	3.285	43.0746	42.85	22.672	16.54	8.75132	61.4002	37.4	44.5	40.95	33.3	38	35.65	6.12	5.94	6.03	5	4.83	4.915	22.6857	48	25.3968	36	27	14.2857	43.1	17.8	17.1
WASE398	44	male	165	75	1.82	86	134	81	9.5	so so	25.7	70.3	4.52	3.84	33.83	19.13	4.72	3.35	35.33	19.82	4.62	3.595	28.5118	35.13	19.3022	20.19	11.0934	42.5278	18.3	33.3	25.8	15.5	29.7	22.6	5.71	5.18	5.445	4.03	4.2	4.115	32.3208	41	22.5275	29	19	10.4396	52.7	18.4	32.8
WASE399	44	female	163	57	1.61	62	133	77	7.5	poor	26.5	65.2	2.96	2.38	17.31	6.87	2.31	1.48	14.82	6.98	2.635	1.93	36.5285	17.97	11.1615	8.75	5.43478	51.3077	37.8	20.7	29.25	33.3	17.5	25.4	5.57	5.5	5.535	4.71	4.73	4.72	17.2669	27	16.7702	16	11	6.8323	59.4	31.9	36.3
WASE401	57	female	156	50	1.47	81	128	70	9.5	so so	26.5	56.9	4.08	3.26	44.49	16.94	2.93	2.19	21.78	10.84	3.505	2.725	28.6239	36.14	24.585	15.68	10.6667	56.6132	49.2	74	61.6	41.7	63.3	52.5	5.66	5.5	5.58	4.62	4.42	4.52	23.4513	55	37.415	35	21	14.2857	62.2	30.9	42.4
WASE402	61	male	173	80	1.94	58	127	75	7	poor	20.7	65.2	4.59	3.41	44.22	15.66	4.77	3.01	64.22	18.82	4.68	3.21	45.7944	53.89	27.7784	17.9	9.2268	66.7842	21.4	40.5	30.95	19	38	28.5	6.5	6.48	6.49	5.17	5.13	5.15	26.0194	50	25.7732	42	23	11.8557	53.9	25.1	31.1
WASE403	71	male	167	47	1.51	68	139	95	8.5	so so	22.7	65.2	3.59	2.46	20.94	8.4	3.11	2.1	24.74	9.64	3.35	2.28	46.9298	24.34	16.1192	9.7	6.42384	60.1479	35.8	40.5	38.15	29.9	33.4	31.65	5.14	5.06	5.1	4.59	4.3	4.445	14.7357	35	23.1788	25	19	12.5828	44.2	15.6	20.8
WASE404	69	female	157	79.5	1.8	58	124	80	7	poor	23.1	70.3	5.87	4.29	52.84	19.39	5.51	4.35	50.64	26.31	5.69	4.32	31.713	53.31	29.6167	22.6	12.5556	57.6065	19.9	10.8	15.35	17.7	8.6	13.15	5.97	6.15	6.06	5.52	5.61	5.565	8.89488	73	40.5556	47	32	17.7778	56.2	26	35.6
WASE405	40	female	161	75	1.79	55	112	80	10.5	good	22	65.2	4.78	3.99	43.78	22.26	4.7	3.74	38.18	18.33	4.74	3.865	22.6391	41.04	22.9274	20.56	11.486	49.9025	32	26.4	29.2	27.5	21.7	24.6	5.46	5.26	5.36	4.13	4.15	4.14	29.4686	42	23.4637	22	16	8.93855	63.1	27.6	47.9
WASE406	42	male	169	60	1.69	60	112	72	9.5	so so	25.7	60.8	5.41	3.9	32.12	16.63	4.04	3.23	38.04	17.3	4.725	3.565	32.5386	40.08	23.716	18.5	10.9467	53.8423	32.3	43.6	37.95	28.2	39.3	33.75	6.25	6.13	6.19	5.09	5.11	5.1	21.3725	46	27.2189	33	24	14.2012	47.8	22.1	20.9
WASE407	34	female	170	69	1.8	69	125	86	7	poor	24.2	65.2	4.46	3.29	27.98	12.3	4.61	3.33	33.66	18.55	4.535	3.31	37.0091	31.01	17.2278	15.04	8.35556	51.4995	29.5	46.8	38.15	25.9	36.8	31.35	5.36	5.47	5.415	4.1	4.04	4.07	33.0467	41	22.7778	9	12	6.66667	71	36.8	52.7
WASE408	46	female	162	65	1.69	68	129	88	5	extremely poor	20.7	65.9	4.16	3.14	25.52	10.96	4.45	2.98	28.61	18.13	4.305	3.06	40.6863	27.42	16.2249	14.37	8.50296	47.593	36.4	15	25.7	30.6	12.4	21.5	5.59	5.37	5.48	4.48	4.57	4.525	21.105	32	18.9349	26	23	13.6095	29.4	13.8	6.5
WASE501	28	male	162	79	1.84	63	134	75	9.5	so so	33.9	49.3	4.81	3.28	41.1	17.29	4.8	3.83	50.86	26.51	4.805	3.555	35.1617	45.39	24.6685	22.74	12.3587	49.9009	30.9	26	28.45	26.4	21.7	24.05	5.77	5.38	5.575	4.68	4.6	4.64	20.1509	41	22.2826	26	15	8.15217	63.3	21.4	27.3
WASE502	29	male	178	75	1.93	65	129	74	8.5	so so	31.3	49.3	4.13	3.06	53.28	18.94	4.33	3.25	54.01	25.84	4.23	3.155	34.0729	54.43	28.2021	22.7	11.7617	58.2951	65.6	51	58.3	52.5	44.1	48.3	6.15	6.08	6.115	4.65	4.7	4.675	30.8021	45	23.3161	26	17	8.80829	61.6	24.3	28.3
WASE503	49	male	159	56	1.57	70	138	66	10.5	good	33.9	49.3	4.71	3.54	56.74	23.37	4.87	3.3	69.31	23.24	4.79	3.42	40.0585	63.57	40.4904	23.99	15.2803	62.2621	40.3	38.9	39.6	34.2	34.7	34.45	5.75	5.82	5.785	5.02	5.01	5.015	15.3539	54	34.3949	37	22	14.0127	59.1	29.5	25.2
WASE504	39	male	167	62	1.7	82	131	80	8	poor	30	49.2	4.22	3.14	32.64	8.74	4.37	3.54	42.94	19.5	4.295	3.34	28.5928	37.95	22.3235	13.8	8.11765	63.6364	33.3	51.5	42.4	26.8	39	32.9	5.64	5.59	5.615	4.32	4.34	4.33	29.6767	33	19.4118	20	12	7.05882	62.2	25.7	30.7
WASE505	23	male	174	55	1.66	79	134	75	7.5	poor	27.7	49.3	2.89	1.67	17.5	4.79	2.59	1.37	21.24	6.04	2.74	1.52	80.2632	20.16	12.1446	5.72	3.44578	71.627	51.5	51.6	51.55	36.5	37.5	37	6.09	6.07	6.08	4.42	4.68	4.55	33.6264	37	22.2892	25	21	12.6506	43.1	26.1	12.3
WASE506	42	male	177	82	1.99	67	133	89	7	poor	33	50.7	5.31	3.29	38.8	13.74	5.22	4.38	62.63	23.19	5.265	3.835	37.2881	49.12	24.6834	20.38	10.2412	58.5098	18	21.7	19.85	16.1	18.6	17.35	5.84	5.86	5.85	5.47	5.52	5.495	6.46042	39	19.598	34	18	9.04523	53.3	16.5	32.4
WASE507	30	male	180	65	1.83	67	129	71	11.5	good	31.5	49.3	4.57	3.43	37.55	12.29	4.41	2.83	37.45	17.22	4.49	3.13	43.4505	37.97	20.7486	15.62	8.53552	58.8623	60.2	67.4	63.8	46.7	59.3	53	6.65	6.73	6.69	4.76	4.81	4.785	39.8119	42	22.9508	24	15	8.19672	64.6	37.1	34.5
WASE508	26	male	170	65	1.75	58	132	80	11.5	good	27.9	49.3	4.65	3.43	27.53	14.61	4.28	2.84	32.15	18.07	4.465	3.135	42.4242	30.69	17.5371	17.68	10.1029	42.3917	40.5	47.3	43.9	33.8	38.5	36.15	5.81	5.92	5.865	5.06	4.93	4.995	17.4174	40	22.8571	27	21	12	47.9	24.4	20.4
WASE509	44	female	158	60	1.61	67	127	78	9	so so	30	52.6	4.86	3.63	23.57	11.56	4.9	3.95	37.26	24.78	4.88	3.79	28.7599	29.46	18.2981	17.45	10.8385	40.7671	37.6	48.3	42.95	31.9	41.3	36.6	5.88	5.93	5.905	4.87	4.95	4.91	20.2648	39	24.2236	27	17	10.559	55.4	27.1	27.8
WASE510	27	female	162	54	1.57	59	106	64	8	poor	30	52.6	4.55	3.83	47.81	28.47	4.68	3.6	51.09	31.24	4.615	3.715	24.2261	49.84	31.7452	30.48	19.414	38.8443	32.3	42.7	37.5	27.5	36.6	32.05	5.33	5.29	5.31	4.33	4.43	4.38	21.2329	36	22.9299	23	19	12.1019	47.6	28.2	14
WASE511	22	female	153	48	1.43	77	120	71	10.5	good	30	52.6	4.21	2.8	43.07	15.19	3.91	2.87	28.48	13.55	4.06	2.835	43.2099	36.17	25.2937	14.5	10.1399	59.9115	64.1	44.1	54.1	49.9	36.1	43	4.81	4.8	4.805	3.55	3.46	3.505	37.0899	29	20.2797	15	10	6.99301	65.2	33.6	35.6
WASE512	23	male	173	65	1.78	53	130	72	9	so so	27.7	49.3	5	3.68	40.58	16.35	5.15	3.59	47.46	27.36	5.075	3.635	39.6149	44.04	24.7416	21.01	11.8034	52.2934	46.5	31.5	39	40	27.4	33.7
WASE513	51	male	177	75	1.92	72	121	90	11	good	31.3	49.3	5.16	4.06	41.19	16.68	4.79	3.63	58.29	24.6	4.975	3.845	29.3888	50.48	26.2917	20.79	10.8281	58.8154	33	43.1	38.05	30.7	35.6	33.15	5.46	5.47	5.465	4.64	4.65	4.645	17.6534	55	28.6458	44	24	12.5	57.3	24.7	34.2
WASE514	33	male	181	90	2.11	45	124	72	10	so so	31.5	49.3	4.87	3.43	51.33	20.57	5.24	3.83	77.79	42.81	5.055	3.63	39.2562	64.94	30.7773	31.15	14.763	52.0326	51.1	45.5	48.3	45	39	42	6.98	6.85	6.915	5.76	5.82	5.79	19.4301	72	34.1232	44	31	14.6919	57.5	27	28.1
WASE515	46	male	190	80	2.08	74	132	83	10.5	good	33	49.3	4.72	3.43	52.35	15.58	4.91	3.6	44.17	24	4.815	3.515	36.9844	48.57	23.351	19.53	9.38942	59.79	57.4	38.4	47.9	48.9	32.3	40.6	6.91	6.93	6.92	5.27	5.42	5.345	29.4668	59	28.3654	45	25	12.0192	57	20.6	24.1
[truncated: 2 more columns]
