# Supplementary material for: Reliability of left atrial strain reference values: A 3D echocardiographic study
Source: PLoS One. 2021 Apr 14;16(4):e0250089. doi: 10.1371/journal.pone.0250089 (PMC8046190; doi:10.1371/journal.pone.0250089)
Supplement: S1 Data — (ZIP) [file pone.0250089.s001.zip › data (including mid-myocardial strain)/LA strain diseased (N=53).xlsx]

## Sheet: LA strain 8.13.2019 IQ
Date	age	sex	Clinical diagnosis	Dx	BSA	HR	SBP	DBP	IQ score	LA IQ	frame rate	LVEDV	LVESV	LVEF	GLS	E wave	A wave	E/A	e' septal	e' lateral	e' average	E/e' average	s' septal	s' lateral	s' average	4C LALmax	4C LALmin	2C LALmax	2C LALmin	Bip LALmax	Bip LALmin	4C LAVmax	4C LAVmin	2C LAVmax	2C LAVmin	Bip LAVmax	Bip LAVmin	Bip LAEF	4C LAstrain endo	2C LA strain endo	Bip LA strain endo	4C LA strain mid	2C LA strain mid	Bip LA strain mid	volume rate	3D LAVmax	3D LAVmin	3D LAEF	3D LA strain
2017/12/01	67	male	HHD	HHD	1.54	65	120	75	10	so so	65.2	80	37	46	14.9	42.8	60.3	0.709784	4.73	7.24	5.985	7.15121	7.55	6.66	7.105	4.6	3.58	4.86	3.18	4.73	3.38	45.6	24	62.3	28.5	54.6	27.5	49.6337	21.4	21.2	21.3	18.2	19.7	18.95	37.1	55	35	35	10
2017/12/01	79	female	AR	VHD	1.42	65	172	86	10	so so	60.8	109	62	43	14.3	25.6	75.9	0.337286	4.46	12.7	8.58	2.98368	5.3	8.69	6.995	5.9	5.59	5.38	4.35	5.64	4.97	90.6	56.9	63.7	54.2	78.8	62.8	20.3046	8.7	10.9	9.8	8.3	9.5	8.9	32.7	63	39	38	8
2018/01/10	77	male	ICM	IHD	1.65	74	93	67	9	so so	41.1	347	299	14	1.1	63.5			2.6	5.6	4.1	15.4878	2	2.8	2.4	7.52	7.06	5.3	4.23	6.41	5.645	116.1	93.6	94	72.9	124	105.5	14.9194	5	3.9	4.45	4.8	3.4	4.1	18.6	161	142	12	2
2018/01/10	69	male	DCMP	DCMP	1.58	75	93	60	10	so so	53.6	240	187	22	7.3	96.6	27.2	3.55147	4.6	5	4.8	20.125	3.6	3	3.3	6.76	6.2	5.27	3.79	6.015	4.995	86.2	62.3	90.9	61.5	100.1	77.5	22.5774	10.3	15.6	12.95	9.4	12.8	11.1	20.4	69	48	30	7
2018/02/09	70	male	DCMP	DCMP	1.67	51	154	80	9	so so	53.6	264	153	35	8.3	42.5	68.8	0.617733	4.3	4	4.15	10.241	4.5	8	6.25	6.2	5.6	6.2	5.1	6.2	5.35	109	67	119	75	113	74	34.5133	11.6	15.2	13.4	11.1	12.7	11.9	19.6	73	55	25	5
2018/03/06	56	male	DCMP	DCMP	2.01	66	143	82	7	poor	53.3	226	149	34	12	36.5	52.1	0.700576	9.12	4.03	6.575	5.55133	7.84	7.1	7.47	4.32	3.23	4.98	3.77	4.65	3.5	47.6	13.7	73.8	33.4	63.59	23	63.8308	28.4	28.7	28.55	26.2	24.8	25.5	20.7	54	29	45	20
2018/03/06	28	male	VSD p/s operation	others	2.07	64	146	70	7	poor	53.3	210	120	43	16.4	75.1	41.2	1.82282	11.6	18.8	15.2	4.94079	7.8	12.5	10.15	4.78	3.89	3.55	2.25	4.165	3.07	42.4	16.2	56.8	21.7	56.5	24.5	56.6372	32	52.3	42.15	27.8	42.2	35	25.7	59	28	52	26
2018/03/06	69	male	HL	others	1.53	75	180	84	8	poor	53.3	73	28	61	17.5	64.5	70.8	0.911017	12	10.6	11.3	5.70796	8.4	10	9.2	4.5	3.32	4.28	3.36	4.39	3.34	29.7	13.7	35.2	23.6	32.7	18	44.9541	38	24.8	31.4	34.2	21.7	27.95	26.5	28	13	54	16
2018/03/09	69	female	ICM	IHD	1.66	69	159	93	9.5	so so	53.3	178	119	33	8.2	77.4	74.5	1.03893	4	3.2	3.6	21.5	4.1	5.9	5	5.6	5.12	5.99	4.82	5.795	4.97	106.8	81.8	66.4	40.4	87	58.6	32.6437	13.5	15.5	14.5	12	13.6	12.8	23.1	67	49	26	8
2018/03/09	80	female	CTEPH	PH	1.34	61	80	50	8	poor	56.9	64	30	54	18.2	54.2	68.3	0.793558	5.4	7.5	6.45	8.4031	7.4	9.1	8.25	6.45	5.75	6.58	5.6	6.515	5.675	77.1	75.2	94.6	73	85.7	75	12.4854	19.5	17.5	18.5	17.9	16.2	17.05	34.4	73	52	29	8
2018/03/13	64	female	ICM	IHD	1.39	75	134	84	7	poor	53.3	183	138	25	6	95.6			4.2	2.7	3.45	27.7101	2.5	4.7	3.6	5.02	4.7	4.88	4.31	4.95	4.505	76.9	47.5	95.1	66.8	86.1	58.1	32.5203	15.2	16.7	15.95	13	13.4	13.2	24.2	55	39	30	6
2018/03/13	82	female	AS	VHD	1.56	56	166	82	5	extremely poor	53.3	88	38	57	21.2	86.3	105.1	0.821123	7.3	6.8	7.05	12.2411	6	8	7	4.7	3.83	5.06	4.1	4.88	3.965	39.2	16.3	58.7	28.9	49.5	22.3	54.9495	30	24.2	27.1	26.3	23.3	24.8	26.5	36	20	44	14
2018/03/13	70	male	AMI	IHD	1.85	57	127	80	8.5	so so	53.3	157	106	32	9.8	54.7	103.6	0.527992	4.5	5.5	5	10.94	4.7	5.4	5.05	6.14	5.52	5.66	4.74	5.9	5.13	61.6	42.2	87	51.6	75.5	49.5	34.4371	14.5	14.5	14.5	14.1	12.8	13.45	24.2	64	39	40	14
2018/03/13	76	male	Secondary CM	Secondary CM	1.67	67	99	55	10	so so	53.3	190	140	26	8.8	59.3	79	0.750633	3.6	8	5.8	10.2241	5.2	7.1	6.15	5.69	4.81	5.96	4.94	5.825	4.875	74	39.8	67.4	41.6	72.2	41	43.2133	18	17.1	17.55	15.4	15	15.2	23.1	70	47	33	11
2018/03/14	63	male	HHD, CHF	Secondary CM	1.86	63	153	80	11.5	good	49.1	169	107	37	11	114.4	52.4	2.18321	5.87	5.77	5.82	19.6564	5.92	5.61	5.765	7.92	7.13	7.1	6.78	7.51	6.955	138.7	81.5	140.6	85.2	146.6	84.9	42.0873	9.7	12.7	11.2	8.3	11.1	9.7	33.1	131	90	32	10
2018/03/16	70	male	ICM	IHD	1.84	81	130	79	9	so so	51.3	180	133	26	8.1	100.7	64.7	1.55641	5.6	6.6	6.1	16.5082	3.9	4.9	4.4	6.83	6.26	6.41	6.12	6.62	6.19	132.7	114	137.6	106.4	139.3	111.2	20.1723	11.6	12.8	12.2	10.3	10.9	10.6	22.1	107	86	20	4
2018/03/16	54	male	LBBB	Secondary CM	1.69	91	133	82	10	so so	43.3	310	272	12	2.7	95.8			11	12.3	11.65	8.22318	3.5	7.05	5.275	5.8	5.68	5.98	5.24	5.89	5.46	127.9	90	104.9	83.4	117.1	89.3	23.7404	9.4	13.6	11.5	8.1	11.3	9.7	20.3	85	63	25	10
2018/03/19	73	male	ICM	IHD	1.71	84	155	88	8.5	so so	53.3	106	71	33	8.5	42.8	89.7	0.477146	3.3	3.7	3.5	12.2286	4.7	4.7	4.7	4.96	4.37	5.11	3.96	5.035	4.165	54.7	24.5	49.8	32.4	52.8	29.3	44.5076	16.7	32	24.35	15	26.5	20.75	19.8	38	23	39	15
2018/03/20	70	male	ICM	IHD	1.5	62	109	62	9.5	so so	53.3	113	69	40	13.4	68.1	64.3	1.0591	5.67	10.64	8.155	8.35071	6.14	5.48	5.81	3.65	2.16	4.61	3.67	4.13	2.915	30.9	6.2	41.8	23.1	40	15.1	62.25	38.2	27.8	33	34.5	23.9	29.2	26.5	60	32	47	20
2018/03/20	26	male	PAH	PH	1.62	74	104	71	9.5	so so	56.7	89	43	52	14.2	60.8	43	1.41395	7.99	15.77	11.88	5.11785	8.06	11.49	9.775	5.33	4.52	5.4	4.62	5.365	4.57	55	37.8	52.2	32.4	53.6	35.3	34.1418	33.4	17.9	25.65	29.1	16	22.55	28.6	42	23	46	15
2018/03/27	62	male	HCM	HCM	1.69	54	191	92	11	good	53.3	151	78	49	15.7	65	102.8	0.632296	4.55	7.77	6.16	10.5519	9.19	7.56	8.375	6.12	5.2	5.84	4.88	5.98	5.04	111.9	63.5	107.7	61.4	112	64.1	42.7679	32.8	27.3	30.05	29.1	25.6	27.35	14.5	76	35	53	15
2018/03/27	76	female	HHD	HHD	1.41	67	208	58	8.5	so so	53.3	108	58	46	11.8	75.5	109.7	0.688241	2.86	2.85	2.855	26.4448	5.09	5.61	5.35	6.76	5.97	5.58	4.92	6.17	5.445	95.9	66.4	96.24	60.9	105.1	68.9	34.4434	15.3	15.6	15.45	14.4	14.4	14.4	25.7	72	37	49	19
2018/03/27	52	male	Secondary CM	Secondary CM	1.75	60	103	56	10	so so	53.3	111	63	44	12.2	55.4	59.3	0.934233	4	6.3	5.15	10.7573	7.1	7.4	7.25	5.43	4.07	5.87	4.87	5.65	4.47	44.6	26.4	58.9	43.6	53.2	37	30.4511	16.1	24.3	20.2	14.5	21.7	18.1	23.8	60	37	39	13
2018/03/28	69	male	ICM	IHD	1.77	87	128	72	10	so so	47.1	236	189	20	6.7	53.6	100.7	0.532274	3.5	3.6	3.55	15.0986	6.3	6	6.15	5.78	4.6	5.59	4.66	5.685	4.63	74.3	43.1	88.4	59.4	82.2	50.5	38.5645	18	19.1	18.55	15	18.2	16.6	23.1	64	44	31	10
0218/03/30	62	male	DCMP	DCMP	1.81	152	101	82	10.5	good	53.3	221	201	9	0	71.3			4.45	8.85	6.65	10.7218	3.29	4.54	3.915	5.7	5.62	5.37	5.23	5.535	5.425	78.9	65.3	95.4	65	88.9	66.5	25.1969	1.7	3	2.35	1.9	2	1.95	34.5	70	65	7	1
2018/03/30	72	male	AFib, AP	IHD	1.71	69	103	62	8	poor	56	102	53	48	14.4	107.1			10.3	18.1	14.2	7.54225	4.7	12.6	8.65	7.86	7.21	6.71	5.34	7.285	6.275	145.2	107.4	145.1	122.2	156.9	132.9	15.2964	10.8	19.5	15.15	9.7	16.8	13.25	14.5	143	104	28	5
2018/03/30	46	male	pAFib		1.58	73	111	56	10	so so	53.3	122	67	55	20.2	74.6	49.8	1.49799	10	20	15	4.97333	10	14	12	5.73	4.67	5.57	3.96	5.65	4.315	64.7	24.3	61.2	23.6	63.4	25.7	59.4637	41.1	55.1	48.1	38.5	47.2	42.85	25.7	64	27	58	31
2018/03/30	79	male	ICM	IHD	1.84	65	143	54	8	poor	54.6	264	167	37	10.4	33.5	107.1	0.312792	3.78	5.21	4.495	7.45273	4.06	7.51	5.785	5.72	5.26	5.63	4.85	5.675	5.055	63.7	38.4	66	43.4	65.1	42.4	34.8694	20.3	17.2	18.75	16.8	15.3	16.05	18.9	60	41	32	11
2018/04/03	68	male	AP, P/S PCI	IHD	1.66	51	117	68	9	so so	53.3	110	55	50	18	61.5	46.5	1.32258	7.3	8.1	7.7	7.98701	5.4	9	7.2	5	3.02	4.81	4.11	4.905	3.565	45.3	15.7	50.7	33.2	48.8	26.5	45.6967	28.1	24.8	26.45	25.9	22.8	24.35	12.8	52	31	41	13
2018/04/03	44	male	ICM	IHD	2.06	68	102	67	10.5	good	53.3	194	120	38	11.5	49.4	61.6	0.801948	7.7	12.1	9.9	4.9899	5.5	8.4	6.95	5.56	5.29	5.55	5.17	5.555	5.23	73	35.1	99	43.3	85	39.3	53.7647	20.4	26.5	23.45	18.6	24	21.3	23.1	83	47	43	17
2018/04/06	77	male	Cardiac amyloidosis	Secondary CM	1.65	57	157	81	11	good	47.1	184	113	38	11.7	79.9	105.3	0.758784	4.1	6.7	5.4	14.7963	6.2	8.5	7.35	6.76	6.08	5.87	5.32	6.315	5.7	76.1	48.9	71.1	47.5	78.8	51.4	34.7716	16.7	23.2	19.95	15.2	20.1	17.65	21.4
2018/04/10	60	female	CRF on HD, HHD	HHD	1.61	74	188	96	10	so so	53.3	124	57	54	16.1	77.9	101	0.771287	6.9	17.2	12.05	6.46473	8.3	13	10.65	5.99	5.12	6.04	4.94	6.015	5.03	90.4	30.8	80.9	51.1	85.7	40.2	53.0922	32.3	28.1	30.2	27.8	24.8	26.3	25.7	70	30	58	32
2018/05/08	77	male	HHD	HHD	1.73	54	148	79	10.5	good	53.3	125	65	48	15.5	43.4	46.6	0.93133	5.1	9.98	7.54	5.75597	6	9.92	7.96	5.53	4.77	5.97	4.86	5.75	4.815	63	35.7	77.5	47.1	72.5	41	43.4483	26.2	24.5	25.35	22.2	22	22.1	24.2	82	48	42	10
2018/05/09	63	male	Secondary CM, AFib	Secondary CM	1.76	78	93	62	12	good	45.2	187	141	25	6.4	90.9			4.8				2.9			7.64	7.26	8.35	7.68	7.995	7.47	135	115.4	156.5	132	151.1	126.2	16.4792	8.3	8.1	8.2	7.8	6.4	7.1	30.7	126	111	12	2
2018/05/11	65	male	HHD	HHD	1.82	60	124	68	11	good	53.3	138	71	48	15.5	73.7	63.2	1.16614	6.1	6.4	6.25	11.792	5.9	10	7.95	6.32	5.32	5.87	4.79	6.095	5.055	64.8	36.3	73	51.7	71.2	45.2	36.5169	23.3	39.8	31.55	21.9	36.3	29.1	23.8	70	40	43	14
2018/05/23	80	male	LBBB, LV dysfunction	Secondary CM	1.54	64	112	61	11.5	good	47.1	193	142	26	8.8	81.7	64.5	1.26667	3.8	2.9	3.35	24.3881	4.2	4.6	4.4	5.59	4.72	5.47	4.88	5.53	4.8	115.3	79.9	112.4	87.2	114.8	84.6	26.3066	11.4	15.5	13.45	10.3	13.3	11.8	25.8	75	59	22	7
2019/03/26	71	male	HHD	HHD	1.45	57	143	63	6.5	poor	52.6	72	27	65	16	86.3	104.3	0.827421	4.9	8.6	6.75	12.7852	7.4	7.3	7.35	6.44	5.22	5.53	4.61	5.985	4.915	72	29.1	55.8	24.5	68.3	28.3	58.5652	17.4	28.2	22.8	15.4	24.4	19.9	49.3	39	24	39	13
2019/03/26	70	male	DCMP	DCMP	1.67	63	115	80	5	extremely poor	52.6	53	31	42	11.8	43.5	77.1	0.564202	4.85	4.9	4.875	8.92308	5	8.3	6.65	4.49	4.07	4.6	4.02	4.545	4.045	24.8	11.6	35.7	20.6	29.8	15.4	48.3221	23.9	39.8	31.85	20.8	34.2	27.5	49.3	25	14	43	10
2019/03/26	81	female	HCM	HCM	1.21	53	107	65	6.5	poor	49.3	77	40	48	6.9	56.8	67.3	0.843982	2.4	5.7	4.05	14.0247	2.8	3.1	2.95	6.21	5.51	5.05	4.98	5.63	5.245	75.6	57.5	62.5	59.2	75.7	61.1	19.2867	8	8	8	7.5	8	7.75	30	62	40	36	9
2019/03/26	41	male	AR	VHD	1.76	56	131	46	8	poor	39.3	375	226	40	15.4	64			10.7	15.7	13.2	4.84848	9.6	8.1	8.85	6.26	5.49	5.99	4.89	6.125	5.19	79.8	43.8	79.7	50.6	80.7	49.5	38.6617	27.6	8.7	18.15	25.6	8	16.8	20.7	67	39	40	18
2019/03/27	75	male	AR	VHD	1.55	52	128	66	9	so so	49.3	106	49	54	17.9	75.2	77.9	0.96534	7.36	11.05	9.205	8.16947	8.59	9.15	8.87	5.02	3.86	5.37	4.65	5.195	4.255	38	22.2	66.1	38.6	51.6	31.9	38.1783	32.9	26.1	29.5	26.2	22.3	24.25	33.9	56	23	58	21
2019/04/02	68	male	AP, P/S PCI	IHD	1.66	49	117	68	9.5	so so	53.3	110	55	50	18	61.5	46.5	1.32258	7.3	8.1	7.7	7.98701	5.4	9	7.2	5	3.02	4.81	4.11	4.905	3.565	45.3	15.7	50.7	33.2	48.8	26.5	45.6967	28.4	24.2	26.3	26.2	22.5	24.35
2019/04/02	74	male	AS	VHD	1.6	71	153	72	5.5	extremely poor	65.2	98	58	48	14	64.4	103.5	0.622222	4.6	5.6	5.1	12.6275	6.4	8.2	7.3	5	4.22	5.1	4.02	5.05	4.12	58.4	23.6	63.6	31.3	61.3	27.7	54.8124	25.6	31.6	28.6	22.8	27.8	25.3	33.9	44	17	61	18
2019/04/02	80	female	AR	VHD	1.35	61	155	64	7.5	poor	65.2	171	77	55	17.5	25	79.7	0.313676	3.5	11.9	7.7	3.24675	6.8	6.1	6.45	5.13	4.35	5.5	4.66	5.315	4.505	61.7	29.7	53.7	33.1	59.5	32.4	45.5462	20.4	19.7	20.05	18.6	18	18.3	24.1	45	24	46	17
2019/04/02	76	male	ICM	IHD	1.6	49	134	67	9	so so	41	239	165	31	8.5	88.3	92.1	0.95874	3.58	7.57	5.575	15.8386	4.01	4.69	4.35	5.68	5.01	5.12	4.65	5.4	4.83	135.1	88.7	90.4	69.3	115.2	81.3	29.4271	14.2	12.7	13.45	12.7	11.1	11.9	21.3	96	73	24	8
2019/04/03	97	female	AMI	IHD	1.3	70	150	79	7	poor	65.2	67	26	38	10.1	77.4	89.2	0.867713	4.52	8.7	6.61	11.7095	2.87	6.75	4.81	6.23	5.51	5.04	3.98	5.635	4.745	69.3	49	91.1	52.9	86.2	57.9	32.8306	8.7	12.7	10.7	7.8	12	9.9	33.9	54	34	36	11
2019/04/03	84	male	HHD	HHD	1.72	61	140	77	10	so so	49.3	110	50	54	15.3	44.2	80.4	0.549751	3.3	4.2	3.75	11.7867	6.6	6.4	6.5	5.3	4.61	4.95	4.39	5.125	4.5	60.3	22.2	64.7	35.3	64.1	28.6	55.3822	17.8	25.3	21.55	15	23.1	19.05	31.3	73	35	53	23
2019/04/03	63	female	MCTD	others	1.58	72	109	67	10.5	good	46.4	97	49	50	15.7	69.4	80.4	0.863184	8.45	9.1	8.775	7.90883	7.51	10.5	9.005	5.35	4.61	5.59	4.38	5.47	4.495	52.5	25.2	60.7	31.6	57.5	28.8	49.913	25	16.9	20.95	21.5	15.9	18.7	27.7	48	21	57	20
2019/04/04	83	female	AS	VHD	1.24	83	109	79	#REF!	poor	56.9	52	22	43	17.1	59.9	95.2	0.629202	5.2	6.3	5.75	10.4174	6.5	10.4	8.45	5.02	4.71	4.72	3.81	4.87	4.26	63.3	28.6	29.6	11.6	43.9	19.9	54.6697	23.6	27.2	25.4	20.3	25	22.65	33.9	40	19	51	18
2019/04/04	69	female	Secondary CM	Secondary CM	1.17	90	122	66	12	good	56.9	156	111	29	10.1	74.4	118.7	0.62679	5.7	6.8	6.25	11.904	5.7	6.9	6.3	5.7	5.14	5.35	4.38	5.525	4.76	78.1	39.5	81.5	37.1	82	41.2	49.7561	23.6	27	25.3	21.2	23.5	22.35	24.1	65	39	40	16
2019/04/04	80	female	AMI	IHD	1.56	55	142	60	11.5	good	50.5	191	111	42	11.1	62.9	68.7	0.915575	3.95	6.28	5.115	12.2972	4.17	6.27	5.22	6.5	5.79	6.15	5.26	6.325	5.525	112	77.3	117.3	70.8	117.5	77.3	34.2128	15.9	17.3	16.6	14.5	16.1	15.3	20.7	83	57	31	12
2019/04/05	74	male	AFib, MVP	VHD	1.75	67	160	87	9.5	so so	60.8	128	66	52	14.5	128.9			9.37	13.66	11.515	11.1941	6.63	7.51	7.07	8.28	7.69	7.77	6.84	8.025	7.265	234.4	202.8	229	181.8	238.9	203.2	14.9435	10.3	13.8	12.05	9.1	12.2	10.65	28.8
2019/04/09	72	female	MVP	VHD	1.68	81	123	71	8	poor	60.8	87	44	50	14.6	95.5	79.5	1.20126	6.8	10.1	8.45	11.3018	9.5	8.6	9.05	5.92	4.4	5.6	4.53	5.76	4.465	59.2	26.9	98	53.9	78	38.3	50.8974	10.2	24.5	17.35	8.1	21.2	14.65	29.6	56	30	46	19
[truncated: 6 more columns]
