# Supplementary material for: Reliability of left atrial strain reference values: A 3D echocardiographic study
Source: PLoS One. 2021 Apr 14;16(4):e0250089. doi: 10.1371/journal.pone.0250089 (PMC8046190; doi:10.1371/journal.pone.0250089)
Supplement: S1 Data — (ZIP) [file pone.0250089.s001.zip › data (including mid-myocardial strain)/LA strain 2D vs. 3D normal (N=94).xlsx]

## Sheet: LA strain 2D vs. 3D norm 5.21.2
name	age	LA IQ	sex	BSA	HR	SBP	DBP	volume rate	frame rate	LAL4Cmax	LAL4Cmin	LAVmax4C	LAVmin4C	LAL2Cmax	LAL2Cmin	LAVmax2C	LAVmin2C	2DLALmax	2DLALmin	2DLAVmax	2DLAVIx	2DLAVmin	2DLAVIn	2DLAEF	4CLALSendo	2CLALSendo	BipLALSendo	4CLALSmid	2CLALSmid	BipLALSmid	LAL3DAPmax	LAL3DCCmax	3DLALmax	LAL3DAPmin	LAL3DCCmin	3DLALmin	3DLAVmax	3DLAVIx	3DLAVprea	3DLAVmin	3DLAVIn	3DLAEF	3DLALS	3DLACS	LALmax diff	LALmax diff median	LALmin diff	LALmin diff median	LAVmax dif
WASE301	25	poor	male	1.78	58	133	64	22	56.7	4.47	3.89	26.46	13.81	3.32	2.27	17.33	10.93	3.895	3.08	24.77	13.9157	15.93	8.94944	35.6883	17.6	32.3	24.95	14.1	27	20.55	5.24	5.3	5.27	4.54	4.53	4.535	30	16.8539	16	13	7.30337	58	31.8	27.7	-1.375	high	-1.455	high	-5.23
WASE302	27	good	male	1.86	40	135	68	22.7	60.8	5.26	4.11	67.44	34.19	4.88	3.93	62.56	35.43	5.07	4.02	66.75	35.8871	35.03	18.8333	47.5206	30.6	35.9	33.25	27.8	29.8	28.8	5.8	5.75	5.775	4.48	4.46	4.47	57	30.6452	31	23	12.3656	59.8	42.9	31.9	-0.705	low	-0.45	low	9.75
WASE303	28	good	male	1.97	70	139	81	24.2	65.2	5.06	4.25	37.71	27.26	4	2.88	42.8	19.58	4.53	3.565	44.2	22.4365	27.15	13.7817	38.5747	30.7	30.4	30.55	27	25.3	26.15	5.73	5.67	5.7	5.05	4.79	4.92	49	24.8731	32	23	11.6751	52.7	35.1	29.7	-1.17	high	-1.355	high	-4.8
WASE304	41	so so	male	1.94	88	131	76	22	56.9	4.83	3.47	41.49	8.85	4.57	3.44	61.32	21.37	4.7	3.455	51.58	26.5876	13.59	7.00515	73.6526	31.5	42	36.75	27	34.9	30.95	5.34	5.44	5.39	4.44	4.73	4.585	38	19.5876	20	12	6.18557	68.4	34.1	55.8	-0.69	low	-1.13	low	13.58
WASE305	32	so so	male	1.8	90	128	90	38.5	65.2	4.33	3.74	34.33	19.04	4.5	3.33	35.79	22.23	4.415	3.535	34.55	19.1944	21.6	12	37.4819	35.1	41.3	38.2	31.3	35.2	33.25	5.68	5.58	5.63	4.96	4.86	4.91	40	22.2222	27	17	9.44444	58.1	15.9	26.3	-1.215	high	-1.375	high	-5.45
WASE306	34	so so	male	1.76	61	136	85	25.7	56.7	4.85	3.56	28.94	9.8	3.11	1.69	26.85	8.59	3.98	2.625	34.59	19.6534	13.01	7.39205	62.388	44.3	66.9	55.6	39	55	47	5.49	5.55	5.52	4.54	4.61	4.575	36	20.4545	21	15	8.52273	57.8	31.6	30.5	-1.54	high	-1.95	high	-1.41
WASE307	28	so so	male	1.71	85	135	78	22.7	53.3	3.67	0.81	20.78	6.81	2.38	1.58	16.15	8.03	3.025	1.195	22.57	13.1988	9.81	5.73684	56.5352	41.3	56.8	49.05	33.8	42.5	38.15	5.7	5.65	5.675	4.54	4.35	4.445	30	17.5439	19	13	7.60234	56.4	24	28.9	-2.65	high	-3.25	high	-7.43
WASE308	35	so so	male	1.97	73	138	75	24.2	53.3	5.15	3.74	43.29	20.62	5.09	3.7	70.47	26.67	5.12	3.72	55.43	28.1371	22.99	11.6701	58.5243	37.4	45	41.2	32.9	36.6	34.75	6.09	6.19	6.14	5.12	5.1	5.11	51	25.8883	34	24	12.1827	53.4	24.2	33.9	-1.02	low	-1.39	high	4.43
WASE310	58	so so	male	1.94	56	113	78	25.7	53.3	4.52	3.07	35.99	12.74	4.27	3.04	42.39	24.76	4.395	3.055	40	20.6186	17.71	9.12887	55.725	30.7	43.9	37.3	28.1	35.7	31.9	5.66	5.68	5.67	4.83	4.79	4.81	45	23.1959	27	19	9.79381	58.1	29.7	33.1	-1.275	high	-1.755	high	-5
WASE321	32	good	male	1.81	72	128	73	36.3	56.9	5.58	4.04	36.23	14.59	4.02	3.02	40.18	19.84	4.8	3.53	44.75	24.7238	19.49	10.768	56.4469	42.3	47.3	44.8	34.5	40.2	37.35	6.72	6.61	6.665	5.24	5.29	5.265	44	24.3094	25	18	9.94475	60	35.8	34.6	-1.865	high	-1.735	high	0.75
WASE322	57	so so	male	1.7	69	133	84	22.7	56.9	6.33	5.32	52.1	25.33	4.57	3.98	44.29	20	5.45	4.65	56.01	32.9471	25.93	15.2529	53.7047	17.4	31.9	24.65	15.9	27.2	21.55	5.81	5.9	5.855	4.9	5.07	4.985	37	21.7647	31	18	10.5882	51.1	22.5	26.4	-0.405	low	-0.335	low	19.01
WASE325	41	extremely poor	male	1.87	49	116	76	24.2	60.8	4.38	3.47	24.59	12.61	4.78	3.7	51.73	19.88	4.58	3.585	37.05	19.8128	16.29	8.71123	56.0324	25.6	21.5	23.55	22.8	19	20.9	5.74	5.8	5.77	4.85	4.77	4.81	48	25.6684	38	27	14.4385	44.4	15.7	14.1	-1.19	high	-1.225	low	-10.95
WASE326	31	good	male	1.77	63	135	74	24.2	53.3	5.56	4.14	58.92	27.97	4.78	3.77	54.1	27.73	5.17	3.955	60.82	34.3616	29.04	16.4068	52.2525	18.8	29.6	24.2	17.1	24.1	20.6	6.01	6.03	6.02	5.05	5.1	5.075	49	27.6836	29	23	12.9944	53.2	22.7	25.9	-0.85	low	-1.12	low	11.82
WASE327	26	good	female	1.6	50	130	69	25.7	65.2	5.11	4.24	54.58	22.42	4.64	3.23	48.88	25.56	4.875	3.735	54.1	33.8125	27.07	16.9187	49.963	36.3	52.9	44.6	31.5	46.1	38.8	5.66	5.71	5.685	4.31	4.14	4.225	38	23.75	24	18	11.25	53.6	26.9	25.1	-0.81	low	-0.49	low	16.1
WASE328	38	good	male	1.81	50	133	71	24.2	65.2	5.21	3.95	45.13	16.05	4.75	3.77	51.8	25.88	4.98	3.86	50.03	27.6409	20.55	11.3536	58.9246	28.2	33.7	30.95	25.8	29.3	27.55	6.36	6.31	6.335	5.66	5.52	5.59	48	26.5193	35	22	12.1547	53.9	15.4	27.9	-1.355	high	-1.73	high	2.03
WASE329	66	good	female	1.44	62	134	81	22.7	65.2	5.6	4.38	58.69	32.33	4.33	3.58	74.35	35.18	4.965	3.98	71.65	49.7569	37.2	25.8333	48.0809	26.5	41	33.75	23.7	37	30.35	6.37	6.21	6.29	5.74	5.85	5.795	68	47.2222	54	45	31.25	34.3	12.5	16.8	-1.325	high	-1.815	high	3.65
WASE330	54	so so	female	1.85	58	131	73	25.7	65.2	6.01	4.65	67	26.02	4.19	3.53	44.54	22.15	5.1	4.09	64.63	34.9351	27.2	14.7027	57.9143	30	46.5	38.25	28.5	38.5	33.5	6.39	6.22	6.305	5.12	5.08	5.1	57	30.8108	38	24	12.973	58.4	26.4	30.4	-1.205	high	-1.01	low	7.63
WASE332	80	so so	male	1.75	46	144	75	24.2	60.8	5.15	4.15	77.63	39.82	5.2	4.18	65.89	30.36	5.175	4.165	71.07	40.6114	40.61	23.2057	42.8592	23.6	31.5	27.55	21.7	27	24.35	6.59	6.39	6.49	5.51	5.56	5.535	57	32.5714	48	30	17.1429	47.2	15.9	25.5	-1.315	high	-1.37	high	14.07
WASE333	73	good	male	1.65	73	134	67	25.7	56.9	5.75	4.97	71.61	48.11	5.3	5.07	70.68	50.55	5.525	5.02	74.07	44.8909	49.68	30.1091	32.9283	20.6	19.9	20.25	17.9	17.1	17.5	6.34	6.28	6.31	5.74	5.73	5.735	67	40.6061	55	46	27.8788	31.7	8.6	13.2	-0.785	low	-0.715	low	7.07
WASE334	71	poor	female	1.47	73	146	68	26.5	60.8	4.19	3.41	37.04	14.4	4.83	3.79	38.77	21.15	4.51	3.6	39.42	26.8163	18.05	12.2789	54.2111	43.9	33.8	38.85	36.2	25.9	31.05	5.37	5.56	5.465	4.38	4.31	4.345	28	19.0476	23	11	7.48299	62.5	27.7	42.3	-0.955	low	-0.745	low	11.42
WASE335	50	poor	male	1.84	81	133	80	24.2	56.9	5.31	4.1	46.3	19.19	5.29	3.97	47.43	22.7	5.3	4.035	46.79	25.4293	21.02	11.4239	55.0759	34.5	63.5	49	31.1	54	42.55	6.62	6.61	6.615	5.26	5.3	5.28	43	23.3696	24	17	9.23913	59.7	23.1	46	-1.315	high	-1.245	high	3.79
WASE338	56	so so	female	1.53	52	138	77	26.5	65.2	5.21	3.99	32.58	14.4	4.74	3.54	55.88	25.18	4.975	3.765	44.54	29.1111	20.19	13.1961	54.67	38.5	28.1	33.3	34.1	24.1	29.1	5.38	5.46	5.42	4.65	4.38	4.515	51	33.3333	31	20	13.0719	59.9	21.7	41.7	-0.445	low	-0.75	low	-6.46
WASE339	48	good	male	1.92	64	136	76	24.2	53.3	5.37	4.11	38.93	15.89	5.31	3.73	42.88	19.27	5.34	3.92	40.39	21.0365	18.22	9.48958	54.8898	39.4	28.9	34.15	36.1	24.4	30.25	6.52	6.61	6.565	6.02	6	6.01	40	20.8333	39	26	13.5417	35.4	13.4	13	-1.225	high	-2.09	high	0.39
WASE340	36	good	male	1.64	76	124	63	26.5	53.3	4.11	3.01	27.16	9.39	4.11	2.94	27.23	13.07	4.11	2.975	27.11	16.5305	10.98	6.69512	59.4983	38.6	64.3	51.45	31.5	57.1	44.3	5	4.99	4.995	3.85	3.83	3.84	28	17.0732	21	13	7.92683	54.7	19.5	21.2	-0.885	low	-0.865	low	-0.89
WASE341	45	so so	female	1.33	72	117	59	26.5	60.8	4.65	3.21	47.86	14.44	4.7	3.25	44.75	14.44	4.675	3.23	45.07	33.8872	13.91	10.4586	69.1369	53.4	74.2	63.8	47.5	55.7	51.6	5.5	5.44	5.47	4.15	4.14	4.145	36	27.0677	23	17	12.782	52	13.6	25.7	-0.795	low	-0.915	low	9.07
WASE342	40	good	male	1.94	68	131	68	24.2	53.3	5.16	3.79	46.75	17.57	5.09	3.76	45.33	27.18	5.125	3.775	46.04	23.732	21.76	11.2165	52.7368	34	49.7	41.85	29.9	42.2	36.05	6.4	6.68	6.54	5.51	5.59	5.55	56	28.866	38	24	12.3711	57.3	22.8	37.5	-1.415	high	-1.775	high	-9.96
WASE343	62	good	male	1.62	53	139	77	25.7	60.8	6.2	5.19	68.97	25.77	6.16	4.79	113.22	50.48	6.18	4.99	88.33	54.5247	37.38	23.0741	57.6814	32.3	32.5	32.4	27	28.4	27.7	6.99	6.97	6.98	6.09	6.01	6.05	77	47.5309	52	30	18.5185	61.4	21.7	31.7	-0.8	low	-1.06	low	11.33
WASE345	80	poor	male	1.78	55	141	77	24.2	70.3	5.94	4.98	59.41	29.47	5.71	4.8	69.15	46.44	5.825	4.89	64.77	36.3876	37.16	20.8764	42.6278	15.5	20.1	17.8	13.6	18.4	16	6.81	6.84	6.825	5.68	5.8	5.74	52	29.2135	45	34	19.1011	34	13	16.1	-1	low	-0.85	low	12.77
WASE346	72	poor	female	1.42	75	137	70	26.5	70.3	4.62	3.88	37.82	21.09	4.74	4.05	37.5	21.06	4.68	3.965	37.88	26.6761	21.37	15.0493	43.585	64.1	28.5	46.3	52.9	26.3	39.6	5.77	5.56	5.665	4.59	4.61	4.6	45	31.6901	39	20	14.0845	55.3	21.5	32.9	-0.985	low	-0.635	low	-7.12
WASE347	47	so so	female	1.65	62	129	69	25.7	65.2	5.5	4.25	44.63	13.76	3.66	2.72	31.11	14.99	4.58	3.485	45.58	27.6242	16.61	10.0667	63.5586	26.8	47.7	37.25	24.4	40.7	32.55	5.66	5.82	5.74	4.56	4.63	4.595	39	23.6364	29	17	10.303	57.3	35	35.1	-1.16	high	-1.11	low	6.58
WASE350	65	good	female	1.56	70	144	86	25.7	65.2	4.96	4.33	49.53	25.4	4.69	4.34	53.72	40.02	4.825	4.335	52.87	33.891	31.84	20.4103	39.7768	23.2	25.8	24.5	20.3	23	21.65	6.49	6.26	6.375	5.16	5.35	5.255	38	24.359	34	24	15.3846	36.1	6.4	18.8	-1.55	high	-0.92	low	14.87
WASE351	71	good	male	1.76	60			24.2	60.8	5.17	4.63	68.22	37.12	5.4	4.89	77.27	51.19	5.285	4.76	74.14	42.125	44.7	25.3977	39.7087	14.5	24.8	19.65	12.8	21.7	17.25	6.81	6.67	6.74	6.05	6.21	6.13	62	35.2273	51	40	22.7273	34.8	9.6	18	-1.455	high	-1.37	high	12.14
WASE352	42	so so	male	1.93	64	135	76	31.8	60.8	4.73	3.79	43.63	16.25	4.72	3.71	70.4	21.96	4.725	3.75	55.44	28.7254	18.78	9.73057	66.1255	26.3	31.9	29.1	23.1	26.3	24.7	5.76	5.74	5.75	5.12	5.1	5.11	55	28.4974	33	20	10.3627	63.7	29.3	40.3	-1.025	low	-1.36	high	0.44
WASE353	36	poor	male	1.78	56	108	65	22	65.2	4.48	4.43	27.54	14.07	3.29	1.8	27.49	7.34	3.885	3.115	31.41	17.6461	15.78	8.86517	49.7612	40.5	43.9	42.2	34.5	36.2	35.35	6.42	6.27	6.345	5.31	5.3	5.305	46	25.8427	27	16	8.98876	65.1	27.2	36.2	-2.46	high	-2.19	high	-14.59
WASE354	37	so so	female	1.59	72	123	73	25.7	70.3	5.46	4.19	62.78	22.21	4.17	2.25	30.29	8.87	4.815	3.22	49.15	30.9119	18.99	11.9434	61.3632	35.1	87.7	61.4	31.6	71.5	51.55	6.28	6.26	6.27	5.47	5.49	5.48	49	30.8176	34	22	13.8365	54.6	24	21.6	-1.455	high	-2.26	high	0.15
WASE356	25	so so	male	1.89	55	126	64	20.7	70.3	5.45	4	42.32	19.24	4.35	2.97	46.95	23.33	4.9	3.485	49.77	26.3333	23.99	12.6931	51.7983	36	40.9	38.45	30.7	32.6	31.65	6.39	6.46	6.425	5.47	5.66	5.565	41	21.6931	33	27	14.2857	33.6	11	10.8	-1.525	high	-2.08	high	8.77
WASE357	34	good	male	1.87	85	133	71	25.7	53.3	5	3.45	39.11	9.75	4.17	3.06	41.62	14.41	4.585	3.255	44.11	23.5882	12.42	6.64171	71.8431	47.3	51.5	49.4	40.7	44.1	42.4	5.57	5.39	5.48	4.34	4.42	4.38	34	18.1818	21	15	8.02139	54.8	24.5	30	-0.895	low	-1.125	low	10.11
WASE358	33	good	male	1.62	68	120	82	25.7	53.3	5.15	4	34.32	16.08	4.53	3.51	38.44	25.98	4.84	3.755	38.43	23.7222	21.66	13.3704	43.6378	37.5	43.6	40.55	31.5	38.3	34.9	5.76	5.82	5.79	4.73	4.78	4.755	34	20.9877	21	13	8.02469	60.8	19.5	25.2	-0.95	low	-1	low	4.43
WASE359	41	good	male	2.01	69	137	88	23.1	53.3	5.41	4.87	39.45	17.34	5.22	3.95	48.07	39.07	5.315	4.41	44.07	21.9254	28.38	14.1194	35.6025	30.4	45.2	37.8	26.3	35.1	30.7	5.6	5.58	5.59	4.79	4.83	4.81	38	18.9055	25	18	8.95522	51.8	17.4	20	-0.275	low	-0.4	low	6.07
WASE361	26	good	female	1.33	60	113	58	26.5	65.2	4.21	2.85	30.96	12.06	3.07	1.95	25.86	12.1	3.64	2.4	33.02	24.8271	14.18	10.6617	57.0563	43.9	63	53.45	34.9	51.8	43.35	4.81	4.74	4.775	3.95	3.78	3.865	36	27.0677	18	15	11.2782	58.2	35.5	22.1	-1.135	high	-1.465	high	-2.98
WASE362	48	good	female	1.45	55	114	69	26.5	60.8	5.22	4.2	47.76	28.11	4.93	3.75	54.21	26.2	5.075	3.975	52.18	35.9862	28.05	19.3448	46.2438	40.9	44.5	42.7	35.3	41	38.15	5.81	5.76	5.785	4.56	4.55	4.555	50	34.4828	33	21	14.4828	58.3	22.4	33.8	-0.71	low	-0.58	low	2.18
WASE366	45	poor	female	1.42	76	131	87	26.5	65.2	2.86	1.92	13.28	6.93	2.29	1.57	15.9	10.13	2.575	1.745	16.11	11.3451	9.18	6.46479	43.0168	21.7	38.4	30.05	19.3	33.8	26.55	5.39	5.25	5.32	4.61	4.77	4.69	30	21.1268	22	17	11.9718	41	27.9	30.2	-2.745	high	-2.945	high	-13.89
WASE367	47	so so	female	1.54	82	129	72	25.7	70.3	4.56	3.32	34.28	12.96	4.6	3.42	34.56	14.27	4.58	3.37	34.5	22.4026	13.58	8.81818	60.6377	41.8	39.4	40.6	35.7	31.3	33.5	5.03	4.96	4.995	4.21	4.35	4.28	34	22.0779	21	12	7.79221	64.5	32.6	38.3	-0.415	low	-0.91	low	0.5
WASE368	45	so so	female	1.43	78	129	82	26.5	65.2	4.41	3.51	25.14	12.98	4.75	3.66	32.19	23.57	4.58	3.585	29.46	20.6014	17.61	12.3147	40.224	42.9	30	36.45	37.2	25.9	31.55	5.11	5.13	5.12	4.27	4.34	4.305	31	21.6783	24	14	9.79021	54.2	25.6	27.8	-0.54	low	-0.72	low	-1.54
WASE369	64	so so	female	1.5	69	179	113	26.5	65.2	4.07	3.16	29.04	13.88	4.18	3.4	33.59	23.54	4.125	3.28	31.51	21.0067	18.49	12.3267	41.3202	36.8	26.6	31.7	31.9	23.7	27.8	5.91	5.8	5.855	5.08	5.15	5.115	36	24	32	21	14	41.5	17.7	18.8	-1.73	high	-1.835	high	-4.49
WASE370	36	poor	female	1.46	64	125	70	26.5	70.3	2.78	1.47	15.17	3.83	2.52	1.41	16.86	6.4	2.65	1.44	16.69	11.4315	5.04	3.45205	69.8023	87.5	57.6	72.55	70.3	45.7	58	5.35	5.1	5.225	4.38	4.43	4.405	32	21.9178	20	16	10.9589	50.5	15.9	16.1	-2.575	high	-2.965	high	-15.31
WASE371	62	extremely poor	male	1.93	54	125	81	42.6	65.2	5.14	4.07	58.62	32.13	5.36	4.42	54.11	29.01	5.25	4.245	57.41	29.7461	31.4	16.2694	45.3057	22.8	23.3	23.05	19	21.9	20.45	6.05	6.02	6.035	5.25	5.11	5.18	43	22.2798	37	30	15.544	29.9	13.7	10	-0.785	low	-0.935	low	14.41
WASE372	32	so so	female	1.67	57	112	74	25.7	70.3	4.01	3.56	24.8	13.76	4.75	3.53	44.08	28.59	4.38	3.545	35.84	21.4611	19.68	11.7844	45.0893	29.2	30.9	30.05	26.6	25.9	26.25	5.2	5.44	5.32	4.57	4.58	4.575	42	25.1497	31	21	12.5749	49	18.5	21.7	-0.94	low	-1.03	low	-6.16
WASE373	57	so so	female	1.67	61	117	75	25.7	60.8	5.16	3.89	53.18	20.54	4.79	3.93	54.04	17.68	4.975	3.91	55.37	33.1557	18.8	11.2575	66.0466	37.1	42.4	39.75	32	34.9	33.45	5.53	5.48	5.505	4.68	4.76	4.72	45	26.9461	34	23	13.7725	49.1	22.4	21.9	-0.53	low	-0.81	low	10.37
WASE374	30	good	male	1.75	59	116	68	25.7	56.9	6.08	4.5	27.18	10.07	5.13	3.75	73.39	41.4	5.605	4.125	48.23	27.56	22.13	12.6457	54.1157	36.7	35.7	36.2	33.8	32.5	33.15	6.37	6.39	6.38	5.31	5.36	5.335	44	25.1429	26	17	9.71429	60.1	34.1	30.2	-0.775	low	-1.21	low	4.23
WASE376	23	good	male	1.85	58	128	84	24.2	53.3	5.86	4.1	51.44	25.02	5.58	3.94	82.1	41.21	5.72	4.02	65.84	35.5892	32.69	17.6703	50.3493	50.6	49.9	50.25	43.6	43.3	43.45	6.01	5.74	5.875	4.77	4.71	4.74	63	34.0541	36	29	15.6757	53.7	26.5	25.2	-0.155	low	-0.72	low	2.84
WASE377	30	so so	male	1.87	59	135	84	24.2	60.8	5.47	4.6	44.66	28.49	4.68	3.79	52.87	30.86	5.075	4.195	51.47	27.5241	32.44	17.3476	36.973	26.6	34.1	30.35	23.1	29.4	26.25	5.75	6.05	5.9	4.9	5.05	4.975	52	27.8075	32	26	13.9037	49	21.9	24	-0.825	low	-0.78	low	-0.53
WASE378	35	so so	female	1.47	64	127	72	26.5	65.2	4.54	3.44	47.08	18.28	3.72	2.69	28.19	11.05	4.13	3.065	39.98	27.1973	15.75	10.7143	60.6053	54.7	74.8	64.75	47.3	58.9	53.1	5.85	5.84	5.845	4.64	4.62	4.63	40	27.2109	31	18	12.2449	53.8	21.6	21	-1.715	high	-1.565	high	-0.02
WASE379	21	good	female	1.51	84	133	73	26.5	65.2	4.18	3.05	23.46	10.06	4.02	2.88	34.85	19.23	4.1	2.965	29.02	19.2185	14.24	9.43046	50.9304	51.2	36.6	43.9	45	32.3	38.65	5.26	5.28	5.27	4.4	4.36	4.38	30	19.8675	18	12	7.94702	60.5	27.8	30.2	-1.17	high	-1.415	high	-0.98
WASE380	25	so so	female	1.52	64	127	76	45.9	65.2	5.21	4.17	48.53	22.25	4.28	2.96	45.8	19.67	4.745	3.565	51.74	34.0395	24.74	16.2763	52.184	30.3	69	49.65	26.1	58.5	42.3	5.43	5.45	5.44	4.61	4.62	4.615	38	25	26	16	10.5263	58.7	30.1	27.9	-0.695	low	-1.05	low	13.74
WASE381	30	good	female	1.63	65	136	85	26.5	60.8	5.19	3.89	46.59	18.29	3.88	2.79	35.52	18.43	4.535	3.34	46.56	28.5644	20.97	12.865	54.9613	64.3	82.1	73.2	55.8	67.4	61.6	5.52	5.5	5.51	4.18	4.2	4.19	60	36.8098	31	20	12.2699	67.1	45.2	45.3	-0.975	low	-0.85	low	-13.44
WASE382	79	poor	male	1.69	55	145	76	25.7	65.2	4.66	3.56	39.82	12.56	4.13	2.73	35.84	18.93	4.395	3.145	39.8	23.5503	17.41	10.3018	56.2563	28.5	57.8	43.15	25.1	51.6	38.35	7.32	7.19	7.255	5.98	6	5.99	43	25.4438	37	23	13.6095	47.5	18	26.1	-2.86	high	-2.845	high	-3.2
WASE383	52	so so	male	1.79	72	116	76	25.7	60.4	4.07	2.99	25.24	7.68	3.81	2.68	33.88	13.73	3.94	2.835	29.91	16.7095	10.75	6.00559	64.0588	38.5	42.7	40.6	31	35.6	33.3	5.35	5.24	5.295	4.33	4.35	4.34	30	16.7598	23	17	9.49721	44.8	19.3	17.2	-1.355	high	-1.505	high	-0.09
WASE384	37	so so	male	1.89	67	126	77	24.2	56.7	4.13	3.18	27.74	14.5	4.67	3.49	44.37	25.41	4.4	3.335	36.8	19.4709	19.99	10.5767	45.6793	36.3	45.7	41	32.4	38.3	35.35	6.25	6.32	6.285	5.24	5.28	5.26	40	21.164	28	18	9.52381	55.9	27.5	29.8	-1.885	high	-1.925	high	-3.2
WASE385	47	good	male	1.73	65	125	70	25.7	53.3	4.76	3.8	32.33	13.65	4.65	3.82	44.56	23.22	4.705	3.81	37.94	21.9306	17.39	10.052	54.1645	40.9	34.7	37.8	34.5	30.9	32.7	5.39	5.4	5.395	4.44	4.57	4.505	45	26.0116	29	19	10.9827	56.7	24.5	23.7	-0.69	low	-0.695	low	-7.06
WASE386	51	so so	male	1.78	70	137	84	26.5	60.8	5.16	3.61	40.12	13.83	5.27	3.79	55.36	29.08	5.215	3.7	47.27	26.5562	20.29	11.3989	57.0764	37	33.7	35.35	30.9	31.1	31	6.14	6.23	6.185	5.57	5.52	5.545	49	27.5281	39	25	14.0449	48.9	11.7	16.9	-0.97	low	-1.845	high	-1.73
WASE387	48	good	female	1.77	70	122	58	20.9	65.2	5.45	4.01	70.88	31.23	5.05	3.85	67.39	38.33	5.25	3.93	71.71	40.5141	35.2	19.887	50.9134	36.4	40.7	38.55	32.3	33.7	33	6.1	6.05	6.075	4.99	4.92	4.955	59	33.3333	43	30	16.9492	48	26.7	23.8	-0.825	low	-1.025	low	12.71
WASE388	58	so so	male	1.66	66	130	82	25.7	65.2	4.79	4.71	31.92	22.94	5.01	4.56	59.43	31.55	4.9	4.635	44.42	26.759	27.15	16.3554	38.8789	33.8	40.8	37.3	29.2	33.8	31.5	5.79	5.78	5.785	5.01	5.09	5.05	49	29.5181	39	23	13.8554	53	21.9	28.7	-0.885	low	-0.415	low	-4.58
WASE389	55	so so	female	1.51	52	116	68	26.5	65.2	4.89	3.49	50.8	17.27	4.94	3.61	37.76	18.7	4.915	3.55	43.14	28.5695	17.99	11.9139	58.2986	37.5	41.1	39.3	32.6	33.7	33.15	5.2	5.36	5.28	4.07	4.26	4.165	38	25.1656	25	16	10.596	57.2	26.7	32	-0.365	low	-0.615	low	5.14
WASE390	30	so so	female	1.55	56	118	60	26.5	60.8	4.62	3.4	25.87	10.69	4.06	2.73	38.29	14.25	4.34	3.065	33.4	21.5484	13.66	8.8129	59.1018	41.8	49	45.4	37	40.7	38.85	5.29	5.1	5.195	4.22	4.18	4.2	39	25.1613	23	18	11.6129	55.3	31.7	27	-0.855	low	-1.135	low	-5.6
WASE391	29	good	male	1.72	70	137	68	25.7	70.3	4.46	3.05	24.87	9	3.9	3.04	27.62	13.46	4.18	3.045	27.46	15.9651	11.43	6.64535	58.3758	37.5	40.3	38.9	30.6	34.2	32.4	5.03	4.89	4.96	4.13	4.1	4.115	26	15.1163	15	12	6.97674	53.4	23	22.4	-0.78	low	-1.07	low	1.46
WASE392	66	so so	female	1.57	62	138	84	26.5	70.3	5.08	4.13	43.24	23.95	5.27	4.33	38.72	27.72	5.175	4.23	41.68	26.5478	26.23	16.707	37.0681	20.3	36	28.15	19.1	29.2	24.15	5.28	5.38	5.33	4.72	4.74	4.73	42	26.7516	32	24	15.2866	41.1	13	19.4	-0.155	low	-0.5	low	-0.32
WASE393	41	poor	female	1.43	70	113	69	21.5	65.2	4.35	3.18	35.05	15.16	2.2	1	17.07	2.64	3.275	2.09	34.17	23.8951	11.27	7.88112	67.0179	58.8	70.8	64.8	50.5	52.9	51.7	5.09	5.1	5.095	4.09	4.13	4.11	34	23.7762	18	14	9.79021	59.4	16.1	31.6	-1.82	high	-2.02	high	0.17
WASE394	75	poor	male	1.7	63	127	84	25.7	60.8	5.16	4.09	43.38	23.89	4.93	4.23	46.55	32.25	5.045	4.16	45.58	26.8118	27.95	16.4412	38.6792	30.7	26.2	28.45	24.7	22.5	23.6	6.96	6.73	6.845	5.9	5.89	5.895	64	37.6471	56	32	18.8235	50.4	21	26.9	-1.8	high	-1.735	high	-18.42
WASE396	46	good	male	1.89	49	128	88	25.7	65.2	5.14	3.37	42.08	17.01	4.26	3.2	36.69	15.48	4.7	3.285	42.85	22.672	16.54	8.75132	61.4002	37.4	44.5	40.95	33.3	38	35.65	6.12	5.94	6.03	5	4.83	4.915	48	25.3968	36	27	14.2857	43.1	17.8	17.1	-1.33	high	-1.63	high	-5.15
WASE398	44	so so	male	1.82	86	134	81	25.7	70.3	4.52	3.84	33.83	19.13	4.72	3.35	35.33	19.82	4.62	3.595	35.13	19.3022	20.19	11.0934	42.5278	18.3	33.3	25.8	15.5	29.7	22.6	5.71	5.18	5.445	4.03	4.2	4.115	41	22.5275	29	19	10.4396	52.7	18.4	32.8	-0.825	low	-0.52	low	-5.87
WASE399	44	poor	female	1.61	62	133	77	26.5	65.2	2.96	2.38	17.31	6.87	2.31	1.48	14.82	6.98	2.635	1.93	17.97	11.1615	8.75	5.43478	51.3077	37.8	20.7	29.25	33.3	17.5	25.4	5.57	5.5	5.535	4.71	4.73	4.72	27	16.7702	16	11	6.8323	59.4	31.9	36.3	-2.9	high	-2.79	high	-9.03
WASE401	57	so so	female	1.47	81	128	70	26.5	56.9	4.08	3.26	44.49	16.94	2.93	2.19	21.78	10.84	3.505	2.725	36.14	24.585	15.68	10.6667	56.6132	49.2	74	61.6	41.7	63.3	52.5	5.66	5.5	5.58	4.62	4.42	4.52	55	37.415	35	21	14.2857	62.2	30.9	42.4	-2.075	high	-1.795	high	-18.86
WASE402	61	poor	male	1.94	58	127	75	20.7	65.2	4.59	3.41	44.22	15.66	4.77	3.01	64.22	18.82	4.68	3.21	53.89	27.7784	17.9	9.2268	66.7842	21.4	40.5	30.95	19	38	28.5	6.5	6.48	6.49	5.17	5.13	5.15	50	25.7732	42	23	11.8557	53.9	25.1	31.1	-1.81	high	-1.94	high	3.89
WASE403	71	so so	male	1.51	68	139	95	22.7	65.2	3.59	2.46	20.94	8.4	3.11	2.1	24.74	9.64	3.35	2.28	24.34	16.1192	9.7	6.42384	60.1479	35.8	40.5	38.15	29.9	33.4	31.65	5.14	5.06	5.1	4.59	4.3	4.445	35	23.1788	25	19	12.5828	44.2	15.6	20.8	-1.75	high	-2.165	high	-10.66
WASE404	69	poor	female	1.8	58	124	80	23.1	70.3	5.87	4.29	52.84	19.39	5.51	4.35	50.64	26.31	5.69	4.32	53.31	29.6167	22.6	12.5556	57.6065	19.9	10.8	15.35	17.7	8.6	13.15	5.97	6.15	6.06	5.52	5.61	5.565	73	40.5556	47	32	17.7778	56.2	26	35.6	-0.37	low	-1.245	high	-19.69
WASE405	40	good	female	1.79	55	112	80	22	65.2	4.78	3.99	43.78	22.26	4.7	3.74	38.18	18.33	4.74	3.865	41.04	22.9274	20.56	11.486	49.9025	32	26.4	29.2	27.5	21.7	24.6	5.46	5.26	5.36	4.13	4.15	4.14	42	23.4637	22	16	8.93855	63.1	27.6	47.9	-0.62	low	-0.275	low	-0.96
WASE406	42	so so	male	1.69	60	112	72	25.7	60.8	5.41	3.9	32.12	16.63	4.04	3.23	38.04	17.3	4.725	3.565	40.08	23.716	18.5	10.9467	53.8423	32.3	43.6	37.95	28.2	39.3	33.75	6.25	6.13	6.19	5.09	5.11	5.1	46	27.2189	33	24	14.2012	47.8	22.1	20.9	-1.465	high	-1.535	high	-5.92
WASE407	34	poor	female	1.8	69	125	86	24.2	65.2	4.46	3.29	27.98	12.3	4.61	3.33	33.66	18.55	4.535	3.31	31.01	17.2278	15.04	8.35556	51.4995	29.5	46.8	38.15	25.9	36.8	31.35	5.36	5.47	5.415	4.1	4.04	4.07	41	22.7778	9	12	6.66667	71	36.8	52.7	-0.88	low	-0.76	low	-9.99
WASE408	46	extremely poor	female	1.69	68	129	88	20.7	65.9	4.16	3.14	25.52	10.96	4.45	2.98	28.61	18.13	4.305	3.06	27.42	16.2249	14.37	8.50296	47.593	36.4	15	25.7	30.6	12.4	21.5	5.59	5.37	5.48	4.48	4.57	4.525	32	18.9349	26	23	13.6095	29.4	13.8	6.5	-1.175	high	-1.465	high	-4.58
WASE501	28	so so	male	1.84	63	134	75	33.9	49.3	4.81	3.28	41.1	17.29	4.8	3.83	50.86	26.51	4.805	3.555	45.39	24.6685	22.74	12.3587	49.9009	30.9	26	28.45	26.4	21.7	24.05	5.77	5.38	5.575	4.68	4.6	4.64	41	22.2826	26	15	8.15217	63.3	21.4	27.3	-0.77	low	-1.085	low	4.39
WASE502	29	so so	male	1.93	65	129	74	31.3	49.3	4.13	3.06	53.28	18.94	4.33	3.25	54.01	25.84	4.23	3.155	54.43	28.2021	22.7	11.7617	58.2951	65.6	51	58.3	52.5	44.1	48.3	6.15	6.08	6.115	4.65	4.7	4.675	45	23.3161	26	17	8.80829	61.6	24.3	28.3	-1.885	high	-1.52	high	9.43
WASE503	49	good	male	1.57	70	138	66	33.9	49.3	4.71	3.54	56.74	23.37	4.87	3.3	69.31	23.24	4.79	3.42	63.57	40.4904	23.99	15.2803	62.2621	40.3	38.9	39.6	34.2	34.7	34.45	5.75	5.82	5.785	5.02	5.01	5.015	54	34.3949	37	22	14.0127	59.1	29.5	25.2	-0.995	low	-1.595	high	9.57
WASE504	39	poor	male	1.7	82	131	80	30	49.2	4.22	3.14	32.64	8.74	4.37	3.54	42.94	19.5	4.295	3.34	37.95	22.3235	13.8	8.11765	63.6364	33.3	51.5	42.4	26.8	39	32.9	5.64	5.59	5.615	4.32	4.34	4.33	33	19.4118	20	12	7.05882	62.2	25.7	30.7	-1.32	high	-0.99	low	4.95
WASE505	23	poor	male	1.66	79	134	75	27.7	49.3	2.89	1.67	17.5	4.79	2.59	1.37	21.24	6.04	2.74	1.52	20.16	12.1446	5.72	3.44578	71.627	51.5	51.6	51.55	36.5	37.5	37	6.09	6.07	6.08	4.42	4.68	4.55	37	22.2892	25	21	12.6506	43.1	26.1	12.3	-3.34	high	-3.03	high	-16.84
WASE506	42	poor	male	1.99	67	133	89	33	50.7	5.31	3.29	38.8	13.74	5.22	4.38	62.63	23.19	5.265	3.835	49.12	24.6834	20.38	10.2412	58.5098	18	21.7	19.85	16.1	18.6	17.35	5.84	5.86	5.85	5.47	5.52	5.495	39	19.598	34	18	9.04523	53.3	16.5	32.4	-0.585	low	-1.66	high	10.12
WASE507	30	good	male	1.83	67	129	71	31.5	49.3	4.57	3.43	37.55	12.29	4.41	2.83	37.45	17.22	4.49	3.13	37.97	20.7486	15.62	8.53552	58.8623	60.2	67.4	63.8	46.7	59.3	53	6.65	6.73	6.69	4.76	4.81	4.785	42	22.9508	24	15	8.19672	64.6	37.1	34.5	-2.2	high	-1.655	high	-4.03
WASE508	26	good	male	1.75	58	132	80	27.9	49.3	4.65	3.43	27.53	14.61	4.28	2.84	32.15	18.07	4.465	3.135	30.69	17.5371	17.68	10.1029	42.3917	40.5	47.3	43.9	33.8	38.5	36.15	5.81	5.92	5.865	5.06	4.93	4.995	40	22.8571	27	21	12	47.9	24.4	20.4	-1.4	high	-1.86	high	-9.31
WASE509	44	so so	female	1.61	67	127	78	30	52.6	4.86	3.63	23.57	11.56	4.9	3.95	37.26	24.78	4.88	3.79	29.46	18.2981	17.45	10.8385	40.7671	37.6	48.3	42.95	31.9	41.3	36.6	5.88	5.93	5.905	4.87	4.95	4.91	39	24.2236	27	17	10.559	55.4	27.1	27.8	-1.025	low	-1.12	low	-9.54
WASE510	27	poor	female	1.57	59	106	64	30	52.6	4.55	3.83	47.81	28.47	4.68	3.6	51.09	31.24	4.615	3.715	49.84	31.7452	30.48	19.414	38.8443	32.3	42.7	37.5	27.5	36.6	32.05	5.33	5.29	5.31	4.33	4.43	4.38	36	22.9299	23	19	12.1019	47.6	28.2	14	-0.695	low	-0.665	low	13.84
WASE511	22	good	female	1.43	77	120	71	30	52.6	4.21	2.8	43.07	15.19	3.91	2.87	28.48	13.55	4.06	2.835	36.17	25.2937	14.5	10.1399	59.9115	64.1	44.1	54.1	49.9	36.1	43	4.81	4.8	4.805	3.55	3.46	3.505	29	20.2797	15	10	6.99301	65.2	33.6	35.6	-0.745	low	-0.67	low	7.17
WASE513	51	good	male	1.92	72	121	90	31.3	49.3	5.16	4.06	41.19	16.68	4.79	3.63	58.29	24.6	4.975	3.845	50.48	26.2917	20.79	10.8281	58.8154	33	43.1	38.05	30.7	35.6	33.15	5.46	5.47	5.465	4.64	4.65	4.645	55	28.6458	44	24	12.5	57.3	24.7	34.2	-0.49	low	-0.8	low	-4.52
WASE514	33	so so	male	2.11	45	124	72	31.5	49.3	4.87	3.43	51.33	20.57	5.24	3.83	77.79	42.81	5.055	3.63	64.94	30.7773	31.15	14.763	52.0326	51.1	45.5	48.3	45	39	42	6.98	6.85	6.915	5.76	5.82	5.79	72	34.1232	44	31	14.6919	57.5	27	28.1	-1.86	high	-2.16	high	-7.06
WASE515	46	good	male	2.08	74	132	83	33	49.3	4.72	3.43	52.35	15.58	4.91	3.6	44.17	24	4.815	3.515	48.57	23.351	19.53	9.38942	59.79	57.4	38.4	47.9	48.9	32.3	40.6	6.91	6.93	6.92	5.27	5.42	5.345	59	28.3654	45	25	12.0192	57	20.6	24.1	-2.105	high	-1.83	high	-10.43
[truncated: 3 more columns]
