# Supplementary material for: Reliability of left atrial strain reference values: A 3D echocardiographic study
Source: PLoS One. 2021 Apr 14;16(4):e0250089. doi: 10.1371/journal.pone.0250089 (PMC8046190; doi:10.1371/journal.pone.0250089)
Supplement: S4 Data — (XLSX) [file pone.0250089.s004.xlsx]

## Sheet: LA strain 2D vs. 3D norm 5.21.2
name	age	LA IQ	sex	BSA	HR	SBP	DBP	volume rate	frame rate	2DLALmax	2DLALmin	2DLAVIx	2DLAVIn	2DLAEF	BipLALSendo	BipLALSmid	3DLALmax	3DLALmin	3DLAVIx	3DLAVIn	3DLAEF	3DLALS	LALmax diff	LALmin diff	LAVmax dif	LAVmin dif	LALSendo diff	LALSmid diff
WASE301	25	poor	male	1.78	58	133	64	22	56.7	3.895	3.08	13.9157	8.94944	35.6883	24.95	20.55	5.27	4.535	16.8539	7.30337	58	31.8	-1.375	-1.455	-5.23	2.93	-6.85	-11.25
WASE302	27	good	male	1.86	40	135	68	22.7	60.8	5.07	4.02	35.8871	18.8333	47.5206	33.25	28.8	5.775	4.47	30.6452	12.3656	59.8	42.9	-0.705	-0.45	9.75	12.03	-9.65	-14.1
WASE303	28	good	male	1.97	70	139	81	24.2	65.2	4.53	3.565	22.4365	13.7817	38.5747	30.55	26.15	5.7	4.92	24.8731	11.6751	52.7	35.1	-1.17	-1.355	-4.8	4.15	-4.55	-8.95
WASE304	41	so so	male	1.94	88	131	76	22	56.9	4.7	3.455	26.5876	7.00515	73.6526	36.75	30.95	5.39	4.585	19.5876	6.18557	68.4	34.1	-0.69	-1.13	13.58	1.59	2.65	-3.15
WASE305	32	so so	male	1.8	90	128	90	38.5	65.2	4.415	3.535	19.1944	12	37.4819	38.2	33.25	5.63	4.91	22.2222	9.44444	58.1	15.9	-1.215	-1.375	-5.45	4.6	22.3	17.35
WASE306	34	so so	male	1.76	61	136	85	25.7	56.7	3.98	2.625	19.6534	7.39205	62.388	55.6	47	5.52	4.575	20.4545	8.52273	57.8	31.6	-1.54	-1.95	-1.41	-1.99	24	15.4
WASE307	28	so so	male	1.71	85	135	78	22.7	53.3	3.025	1.195	13.1988	5.73684	56.5352	49.05	38.15	5.675	4.445	17.5439	7.60234	56.4	24	-2.65	-3.25	-7.43	-3.19	25.05	14.15
WASE308	35	so so	male	1.97	73	138	75	24.2	53.3	5.12	3.72	28.1371	11.6701	58.5243	41.2	34.75	6.14	5.11	25.8883	12.1827	53.4	24.2	-1.02	-1.39	4.43	-1.01	17	10.55
WASE310	58	so so	male	1.94	56	113	78	25.7	53.3	4.395	3.055	20.6186	9.12887	55.725	37.3	31.9	5.67	4.81	23.1959	9.79381	58.1	29.7	-1.275	-1.755	-5	-1.29	7.6	2.2
WASE321	32	good	male	1.81	72	128	73	36.3	56.9	4.8	3.53	24.7238	10.768	56.4469	44.8	37.35	6.665	5.265	24.3094	9.94475	60	35.8	-1.865	-1.735	0.75	1.49	9	1.55
WASE322	57	so so	male	1.7	69	133	84	22.7	56.9	5.45	4.65	32.9471	15.2529	53.7047	24.65	21.55	5.855	4.985	21.7647	10.5882	51.1	22.5	-0.405	-0.335	19.01	7.93	2.15	-0.95
WASE325	41	extremely poor	male	1.87	49	116	76	24.2	60.8	4.58	3.585	19.8128	8.71123	56.0324	23.55	20.9	5.77	4.81	25.6684	14.4385	44.4	15.7	-1.19	-1.225	-10.95	-10.71	7.85	5.2
WASE326	31	good	male	1.77	63	135	74	24.2	53.3	5.17	3.955	34.3616	16.4068	52.2525	24.2	20.6	6.02	5.075	27.6836	12.9944	53.2	22.7	-0.85	-1.12	11.82	6.04	1.5	-2.1
WASE327	26	good	female	1.6	50	130	69	25.7	65.2	4.875	3.735	33.8125	16.9187	49.963	44.6	38.8	5.685	4.225	23.75	11.25	53.6	26.9	-0.81	-0.49	16.1	9.07	17.7	11.9
WASE328	38	good	male	1.81	50	133	71	24.2	65.2	4.98	3.86	27.6409	11.3536	58.9246	30.95	27.55	6.335	5.59	26.5193	12.1547	53.9	15.4	-1.355	-1.73	2.03	-1.45	15.55	12.15
WASE329	66	good	female	1.44	62	134	81	22.7	65.2	4.965	3.98	49.7569	25.8333	48.0809	33.75	30.35	6.29	5.795	47.2222	31.25	34.3	12.5	-1.325	-1.815	3.65	-7.8	21.25	17.85
WASE330	54	so so	female	1.85	58	131	73	25.7	65.2	5.1	4.09	34.9351	14.7027	57.9143	38.25	33.5	6.305	5.1	30.8108	12.973	58.4	26.4	-1.205	-1.01	7.63	3.2	11.85	7.1
WASE332	80	so so	male	1.75	46	144	75	24.2	60.8	5.175	4.165	40.6114	23.2057	42.8592	27.55	24.35	6.49	5.535	32.5714	17.1429	47.2	15.9	-1.315	-1.37	14.07	10.61	11.65	8.45
WASE333	73	good	male	1.65	73	134	67	25.7	56.9	5.525	5.02	44.8909	30.1091	32.9283	20.25	17.5	6.31	5.735	40.6061	27.8788	31.7	8.6	-0.785	-0.715	7.07	3.68	11.65	8.9
WASE334	71	poor	female	1.47	73	146	68	26.5	60.8	4.51	3.6	26.8163	12.2789	54.2111	38.85	31.05	5.465	4.345	19.0476	7.48299	62.5	27.7	-0.955	-0.745	11.42	7.05	11.15	3.35
WASE335	50	poor	male	1.84	81	133	80	24.2	56.9	5.3	4.035	25.4293	11.4239	55.0759	49	42.55	6.615	5.28	23.3696	9.23913	59.7	23.1	-1.315	-1.245	3.79	4.02	25.9	19.45
WASE338	56	so so	female	1.53	52	138	77	26.5	65.2	4.975	3.765	29.1111	13.1961	54.67	33.3	29.1	5.42	4.515	33.3333	13.0719	59.9	21.7	-0.445	-0.75	-6.46	0.19	11.6	7.4
WASE339	48	good	male	1.92	64	136	76	24.2	53.3	5.34	3.92	21.0365	9.48958	54.8898	34.15	30.25	6.565	6.01	20.8333	13.5417	35.4	13.4	-1.225	-2.09	0.39	-7.78	20.75	16.85
WASE340	36	good	male	1.64	76	124	63	26.5	53.3	4.11	2.975	16.5305	6.69512	59.4983	51.45	44.3	4.995	3.84	17.0732	7.92683	54.7	19.5	-0.885	-0.865	-0.89	-2.02	31.95	24.8
WASE341	45	so so	female	1.33	72	117	59	26.5	60.8	4.675	3.23	33.8872	10.4586	69.1369	63.8	51.6	5.47	4.145	27.0677	12.782	52	13.6	-0.795	-0.915	9.07	-3.09	50.2	38
WASE342	40	good	male	1.94	68	131	68	24.2	53.3	5.125	3.775	23.732	11.2165	52.7368	41.85	36.05	6.54	5.55	28.866	12.3711	57.3	22.8	-1.415	-1.775	-9.96	-2.24	19.05	13.25
WASE343	62	good	male	1.62	53	139	77	25.7	60.8	6.18	4.99	54.5247	23.0741	57.6814	32.4	27.7	6.98	6.05	47.5309	18.5185	61.4	21.7	-0.8	-1.06	11.33	7.38	10.7	6
WASE345	80	poor	male	1.78	55	141	77	24.2	70.3	5.825	4.89	36.3876	20.8764	42.6278	17.8	16	6.825	5.74	29.2135	19.1011	34	13	-1	-0.85	12.77	3.16	4.8	3
WASE346	72	poor	female	1.42	75	137	70	26.5	70.3	4.68	3.965	26.6761	15.0493	43.585	46.3	39.6	5.665	4.6	31.6901	14.0845	55.3	21.5	-0.985	-0.635	-7.12	1.37	24.8	18.1
WASE347	47	so so	female	1.65	62	129	69	25.7	65.2	4.58	3.485	27.6242	10.0667	63.5586	37.25	32.55	5.74	4.595	23.6364	10.303	57.3	35	-1.16	-1.11	6.58	-0.39	2.25	-2.45
WASE350	65	good	female	1.56	70	144	86	25.7	65.2	4.825	4.335	33.891	20.4103	39.7768	24.5	21.65	6.375	5.255	24.359	15.3846	36.1	6.4	-1.55	-0.92	14.87	7.84	18.1	15.25
WASE351	71	good	male	1.76	60			24.2	60.8	5.285	4.76	42.125	25.3977	39.7087	19.65	17.25	6.74	6.13	35.2273	22.7273	34.8	9.6	-1.455	-1.37	12.14	4.7	10.05	7.65
WASE352	42	so so	male	1.93	64	135	76	31.8	60.8	4.725	3.75	28.7254	9.73057	66.1255	29.1	24.7	5.75	5.11	28.4974	10.3627	63.7	29.3	-1.025	-1.36	0.44	-1.22	-0.2	-4.6
WASE353	36	poor	male	1.78	56	108	65	22	65.2	3.885	3.115	17.6461	8.86517	49.7612	42.2	35.35	6.345	5.305	25.8427	8.98876	65.1	27.2	-2.46	-2.19	-14.59	-0.22	15	8.15
WASE354	37	so so	female	1.59	72	123	73	25.7	70.3	4.815	3.22	30.9119	11.9434	61.3632	61.4	51.55	6.27	5.48	30.8176	13.8365	54.6	24	-1.455	-2.26	0.15	-3.01	37.4	27.55
WASE356	25	so so	male	1.89	55	126	64	20.7	70.3	4.9	3.485	26.3333	12.6931	51.7983	38.45	31.65	6.425	5.565	21.6931	14.2857	33.6	11	-1.525	-2.08	8.77	-3.01	27.45	20.65
WASE357	34	good	male	1.87	85	133	71	25.7	53.3	4.585	3.255	23.5882	6.64171	71.8431	49.4	42.4	5.48	4.38	18.1818	8.02139	54.8	24.5	-0.895	-1.125	10.11	-2.58	24.9	17.9
WASE358	33	good	male	1.62	68	120	82	25.7	53.3	4.84	3.755	23.7222	13.3704	43.6378	40.55	34.9	5.79	4.755	20.9877	8.02469	60.8	19.5	-0.95	-1	4.43	8.66	21.05	15.4
WASE359	41	good	male	2.01	69	137	88	23.1	53.3	5.315	4.41	21.9254	14.1194	35.6025	37.8	30.7	5.59	4.81	18.9055	8.95522	51.8	17.4	-0.275	-0.4	6.07	10.38	20.4	13.3
WASE361	26	good	female	1.33	60	113	58	26.5	65.2	3.64	2.4	24.8271	10.6617	57.0563	53.45	43.35	4.775	3.865	27.0677	11.2782	58.2	35.5	-1.135	-1.465	-2.98	-0.82	17.95	7.85
WASE362	48	good	female	1.45	55	114	69	26.5	60.8	5.075	3.975	35.9862	19.3448	46.2438	42.7	38.15	5.785	4.555	34.4828	14.4828	58.3	22.4	-0.71	-0.58	2.18	7.05	20.3	15.75
WASE366	45	poor	female	1.42	76	131	87	26.5	65.2	2.575	1.745	11.3451	6.46479	43.0168	30.05	26.55	5.32	4.69	21.1268	11.9718	41	27.9	-2.745	-2.945	-13.89	-7.82	2.15	-1.35
WASE367	47	so so	female	1.54	82	129	72	25.7	70.3	4.58	3.37	22.4026	8.81818	60.6377	40.6	33.5	4.995	4.28	22.0779	7.79221	64.5	32.6	-0.415	-0.91	0.5	1.58	8	0.9
WASE368	45	so so	female	1.43	78	129	82	26.5	65.2	4.58	3.585	20.6014	12.3147	40.224	36.45	31.55	5.12	4.305	21.6783	9.79021	54.2	25.6	-0.54	-0.72	-1.54	3.61	10.85	5.95
WASE369	64	so so	female	1.5	69	179	113	26.5	65.2	4.125	3.28	21.0067	12.3267	41.3202	31.7	27.8	5.855	5.115	24	14	41.5	17.7	-1.73	-1.835	-4.49	-2.51	14	10.1
WASE370	36	poor	female	1.46	64	125	70	26.5	70.3	2.65	1.44	11.4315	3.45205	69.8023	72.55	58	5.225	4.405	21.9178	10.9589	50.5	15.9	-2.575	-2.965	-15.31	-10.96	56.65	42.1
WASE371	62	extremely poor	male	1.93	54	125	81	42.6	65.2	5.25	4.245	29.7461	16.2694	45.3057	23.05	20.45	6.035	5.18	22.2798	15.544	29.9	13.7	-0.785	-0.935	14.41	1.4	9.35	6.75
WASE372	32	so so	female	1.67	57	112	74	25.7	70.3	4.38	3.545	21.4611	11.7844	45.0893	30.05	26.25	5.32	4.575	25.1497	12.5749	49	18.5	-0.94	-1.03	-6.16	-1.32	11.55	7.75
WASE373	57	so so	female	1.67	61	117	75	25.7	60.8	4.975	3.91	33.1557	11.2575	66.0466	39.75	33.45	5.505	4.72	26.9461	13.7725	49.1	22.4	-0.53	-0.81	10.37	-4.2	17.35	11.05
WASE374	30	good	male	1.75	59	116	68	25.7	56.9	5.605	4.125	27.56	12.6457	54.1157	36.2	33.15	6.38	5.335	25.1429	9.71429	60.1	34.1	-0.775	-1.21	4.23	5.13	2.1	-0.95
WASE376	23	good	male	1.85	58	128	84	24.2	53.3	5.72	4.02	35.5892	17.6703	50.3493	50.25	43.45	5.875	4.74	34.0541	15.6757	53.7	26.5	-0.155	-0.72	2.84	3.69	23.75	16.95
WASE377	30	so so	male	1.87	59	135	84	24.2	60.8	5.075	4.195	27.5241	17.3476	36.973	30.35	26.25	5.9	4.975	27.8075	13.9037	49	21.9	-0.825	-0.78	-0.53	6.44	8.45	4.35
WASE378	35	so so	female	1.47	64	127	72	26.5	65.2	4.13	3.065	27.1973	10.7143	60.6053	64.75	53.1	5.845	4.63	27.2109	12.2449	53.8	21.6	-1.715	-1.565	-0.02	-2.25	43.15	31.5
WASE379	21	good	female	1.51	84	133	73	26.5	65.2	4.1	2.965	19.2185	9.43046	50.9304	43.9	38.65	5.27	4.38	19.8675	7.94702	60.5	27.8	-1.17	-1.415	-0.98	2.24	16.1	10.85
WASE380	25	so so	female	1.52	64	127	76	45.9	65.2	4.745	3.565	34.0395	16.2763	52.184	49.65	42.3	5.44	4.615	25	10.5263	58.7	30.1	-0.695	-1.05	13.74	8.74	19.55	12.2
WASE381	30	good	female	1.63	65	136	85	26.5	60.8	4.535	3.34	28.5644	12.865	54.9613	73.2	61.6	5.51	4.19	36.8098	12.2699	67.1	45.2	-0.975	-0.85	-13.44	0.97	28	16.4
WASE382	79	poor	male	1.69	55	145	76	25.7	65.2	4.395	3.145	23.5503	10.3018	56.2563	43.15	38.35	7.255	5.99	25.4438	13.6095	47.5	18	-2.86	-2.845	-3.2	-5.59	25.15	20.35
WASE383	52	so so	male	1.79	72	116	76	25.7	60.4	3.94	2.835	16.7095	6.00559	64.0588	40.6	33.3	5.295	4.34	16.7598	9.49721	44.8	19.3	-1.355	-1.505	-0.09	-6.25	21.3	14
WASE384	37	so so	male	1.89	67	126	77	24.2	56.7	4.4	3.335	19.4709	10.5767	45.6793	41	35.35	6.285	5.26	21.164	9.52381	55.9	27.5	-1.885	-1.925	-3.2	1.99	13.5	7.85
WASE385	47	good	male	1.73	65	125	70	25.7	53.3	4.705	3.81	21.9306	10.052	54.1645	37.8	32.7	5.395	4.505	26.0116	10.9827	56.7	24.5	-0.69	-0.695	-7.06	-1.61	13.3	8.2
WASE386	51	so so	male	1.78	70	137	84	26.5	60.8	5.215	3.7	26.5562	11.3989	57.0764	35.35	31	6.185	5.545	27.5281	14.0449	48.9	11.7	-0.97	-1.845	-1.73	-4.71	23.65	19.3
WASE387	48	good	female	1.77	70	122	58	20.9	65.2	5.25	3.93	40.5141	19.887	50.9134	38.55	33	6.075	4.955	33.3333	16.9492	48	26.7	-0.825	-1.025	12.71	5.2	11.85	6.3
WASE388	58	so so	male	1.66	66	130	82	25.7	65.2	4.9	4.635	26.759	16.3554	38.8789	37.3	31.5	5.785	5.05	29.5181	13.8554	53	21.9	-0.885	-0.415	-4.58	4.15	15.4	9.6
WASE389	55	so so	female	1.51	52	116	68	26.5	65.2	4.915	3.55	28.5695	11.9139	58.2986	39.3	33.15	5.28	4.165	25.1656	10.596	57.2	26.7	-0.365	-0.615	5.14	1.99	12.6	6.45
WASE390	30	so so	female	1.55	56	118	60	26.5	60.8	4.34	3.065	21.5484	8.8129	59.1018	45.4	38.85	5.195	4.2	25.1613	11.6129	55.3	31.7	-0.855	-1.135	-5.6	-4.34	13.7	7.15
WASE391	29	good	male	1.72	70	137	68	25.7	70.3	4.18	3.045	15.9651	6.64535	58.3758	38.9	32.4	4.96	4.115	15.1163	6.97674	53.4	23	-0.78	-1.07	1.46	-0.57	15.9	9.4
WASE392	66	so so	female	1.57	62	138	84	26.5	70.3	5.175	4.23	26.5478	16.707	37.0681	28.15	24.15	5.33	4.73	26.7516	15.2866	41.1	13	-0.155	-0.5	-0.32	2.23	15.15	11.15
WASE393	41	poor	female	1.43	70	113	69	21.5	65.2	3.275	2.09	23.8951	7.88112	67.0179	64.8	51.7	5.095	4.11	23.7762	9.79021	59.4	16.1	-1.82	-2.02	0.17	-2.73	48.7	35.6
WASE394	75	poor	male	1.7	63	127	84	25.7	60.8	5.045	4.16	26.8118	16.4412	38.6792	28.45	23.6	6.845	5.895	37.6471	18.8235	50.4	21	-1.8	-1.735	-18.42	-4.05	7.45	2.6
WASE396	46	good	male	1.89	49	128	88	25.7	65.2	4.7	3.285	22.672	8.75132	61.4002	40.95	35.65	6.03	4.915	25.3968	14.2857	43.1	17.8	-1.33	-1.63	-5.15	-10.46	23.15	17.85
WASE398	44	so so	male	1.82	86	134	81	25.7	70.3	4.62	3.595	19.3022	11.0934	42.5278	25.8	22.6	5.445	4.115	22.5275	10.4396	52.7	18.4	-0.825	-0.52	-5.87	1.19	7.4	4.2
WASE399	44	poor	female	1.61	62	133	77	26.5	65.2	2.635	1.93	11.1615	5.43478	51.3077	29.25	25.4	5.535	4.72	16.7702	6.8323	59.4	31.9	-2.9	-2.79	-9.03	-2.25	-2.65	-6.5
WASE401	57	so so	female	1.47	81	128	70	26.5	56.9	3.505	2.725	24.585	10.6667	56.6132	61.6	52.5	5.58	4.52	37.415	14.2857	62.2	30.9	-2.075	-1.795	-18.86	-5.32	30.7	21.6
WASE402	61	poor	male	1.94	58	127	75	20.7	65.2	4.68	3.21	27.7784	9.2268	66.7842	30.95	28.5	6.49	5.15	25.7732	11.8557	53.9	25.1	-1.81	-1.94	3.89	-5.1	5.85	3.4
WASE403	71	so so	male	1.51	68	139	95	22.7	65.2	3.35	2.28	16.1192	6.42384	60.1479	38.15	31.65	5.1	4.445	23.1788	12.5828	44.2	15.6	-1.75	-2.165	-10.66	-9.3	22.55	16.05
WASE404	69	poor	female	1.8	58	124	80	23.1	70.3	5.69	4.32	29.6167	12.5556	57.6065	15.35	13.15	6.06	5.565	40.5556	17.7778	56.2	26	-0.37	-1.245	-19.69	-9.4	-10.65	-12.85
WASE405	40	good	female	1.79	55	112	80	22	65.2	4.74	3.865	22.9274	11.486	49.9025	29.2	24.6	5.36	4.14	23.4637	8.93855	63.1	27.6	-0.62	-0.275	-0.96	4.56	1.6	-3
WASE406	42	so so	male	1.69	60	112	72	25.7	60.8	4.725	3.565	23.716	10.9467	53.8423	37.95	33.75	6.19	5.1	27.2189	14.2012	47.8	22.1	-1.465	-1.535	-5.92	-5.5	15.85	11.65
WASE407	34	poor	female	1.8	69	125	86	24.2	65.2	4.535	3.31	17.2278	8.35556	51.4995	38.15	31.35	5.415	4.07	22.7778	6.66667	71	36.8	-0.88	-0.76	-9.99	3.04	1.35	-5.45
WASE408	46	extremely poor	female	1.69	68	129	88	20.7	65.9	4.305	3.06	16.2249	8.50296	47.593	25.7	21.5	5.48	4.525	18.9349	13.6095	29.4	13.8	-1.175	-1.465	-4.58	-8.63	11.9	7.7
WASE501	28	so so	male	1.84	63	134	75	33.9	49.3	4.805	3.555	24.6685	12.3587	49.9009	28.45	24.05	5.575	4.64	22.2826	8.15217	63.3	21.4	-0.77	-1.085	4.39	7.74	7.05	2.65
WASE502	29	so so	male	1.93	65	129	74	31.3	49.3	4.23	3.155	28.2021	11.7617	58.2951	58.3	48.3	6.115	4.675	23.3161	8.80829	61.6	24.3	-1.885	-1.52	9.43	5.7	34	24
WASE503	49	good	male	1.57	70	138	66	33.9	49.3	4.79	3.42	40.4904	15.2803	62.2621	39.6	34.45	5.785	5.015	34.3949	14.0127	59.1	29.5	-0.995	-1.595	9.57	1.99	10.1	4.95
WASE504	39	poor	male	1.7	82	131	80	30	49.2	4.295	3.34	22.3235	8.11765	63.6364	42.4	32.9	5.615	4.33	19.4118	7.05882	62.2	25.7	-1.32	-0.99	4.95	1.8	16.7	7.2
WASE505	23	poor	male	1.66	79	134	75	27.7	49.3	2.74	1.52	12.1446	3.44578	71.627	51.55	37	6.08	4.55	22.2892	12.6506	43.1	26.1	-3.34	-3.03	-16.84	-15.28	25.45	10.9
WASE506	42	poor	male	1.99	67	133	89	33	50.7	5.265	3.835	24.6834	10.2412	58.5098	19.85	17.35	5.85	5.495	19.598	9.04523	53.3	16.5	-0.585	-1.66	10.12	2.38	3.35	0.85
WASE507	30	good	male	1.83	67	129	71	31.5	49.3	4.49	3.13	20.7486	8.53552	58.8623	63.8	53	6.69	4.785	22.9508	8.19672	64.6	37.1	-2.2	-1.655	-4.03	0.62	26.7	15.9
WASE508	26	good	male	1.75	58	132	80	27.9	49.3	4.465	3.135	17.5371	10.1029	42.3917	43.9	36.15	5.865	4.995	22.8571	12	47.9	24.4	-1.4	-1.86	-9.31	-3.32	19.5	11.75
WASE509	44	so so	female	1.61	67	127	78	30	52.6	4.88	3.79	18.2981	10.8385	40.7671	42.95	36.6	5.905	4.91	24.2236	10.559	55.4	27.1	-1.025	-1.12	-9.54	0.45	15.85	9.5
WASE510	27	poor	female	1.57	59	106	64	30	52.6	4.615	3.715	31.7452	19.414	38.8443	37.5	32.05	5.31	4.38	22.9299	12.1019	47.6	28.2	-0.695	-0.665	13.84	11.48	9.3	3.85
WASE511	22	good	female	1.43	77	120	71	30	52.6	4.06	2.835	25.2937	10.1399	59.9115	54.1	43	4.805	3.505	20.2797	6.99301	65.2	33.6	-0.745	-0.67	7.17	4.5	20.5	9.4
WASE513	51	good	male	1.92	72	121	90	31.3	49.3	4.975	3.845	26.2917	10.8281	58.8154	38.05	33.15	5.465	4.645	28.6458	12.5	57.3	24.7	-0.49	-0.8	-4.52	-3.21	13.35	8.45
WASE514	33	so so	male	2.11	45	124	72	31.5	49.3	5.055	3.63	30.7773	14.763	52.0326	48.3	42	6.915	5.79	34.1232	14.6919	57.5	27	-1.86	-2.16	-7.06	0.15	21.3	15
WASE515	46	good	male	2.08	74	132	83	33	49.3	4.815	3.515	23.351	9.38942	59.79	47.9	40.6	6.92	5.345	28.3654	12.0192	57	20.6	-2.105	-1.83	-10.43	-5.47	27.3	20
