# Supplementary material for: Reliability of left atrial strain reference values: A 3D echocardiographic study
Source: PLoS One. 2021 Apr 14;16(4):e0250089. doi: 10.1371/journal.pone.0250089 (PMC8046190; doi:10.1371/journal.pone.0250089)
Supplement: S5 Data — (XLSX) [file pone.0250089.s005.xlsx]

## Sheet: LA strain 8.13.2019 IQ
age	sex	Clinical diagnosis	BSA	HR	SBP	DBP	IQ score	LA IQ	frame rate	LVEDV	LVESV	LVEF	GLS	E wave	A wave	E/A	e' average	E/e' average	s' average	4C LALmax	4C LALmin	2C LALmax	2C LALmin	Bip LALmax	Bip LALmin	4C LAVmax	4C LAVmin	2C LAVmax	2C LAVmin	Bip LAVmax	Bip LAVmin	Bip LAEF	4C LAstrain endo	2C LA strain endo	Bip LA strain endo	4C LA strain mid	2C LA strain mid	Bip LA strain mid	volume rate	3D LAVmax	3D LAVmin	3D LAEF	3D LA strain	3D LALmax	3D LALmin
67	male	HHD	1.54	65	120	75	10	so so	65.2	80	37	46	14.9	42.8	60.3	0.709784	5.985	7.15121	7.105	4.6	3.58	4.86	3.18	4.73	3.38	45.6	24	62.3	28.5	54.6	27.5	49.6337	21.4	21.2	21.3	18.2	19.7	18.95	37.1	55	35	35	10	6.585	6.11
79	female	AR	1.42	65	172	86	10	so so	60.8	109	62	43	14.3	25.6	75.9	0.337286	8.58	2.98368	6.995	5.9	5.59	5.38	4.35	5.64	4.97	90.6	56.9	63.7	54.2	78.8	62.8	20.3046	8.7	10.9	9.8	8.3	9.5	8.9	32.7	63	39	38	8	6.21	5.56
77	male	ICM	1.65	74	93	67	9	so so	41.1	347	299	14	1.1	63.5			4.1	15.4878	2.4	7.52	7.06	5.3	4.23	6.41	5.645	116.1	93.6	94	72.9	124	105.5	14.9194	5	3.9	4.45	4.8	3.4	4.1	18.6	161	142	12	2	9.075	8.69
69	male	DCMP	1.58	75	93	60	10	so so	53.6	240	187	22	7.3	96.6	27.2	3.55147	4.8	20.125	3.3	6.76	6.2	5.27	3.79	6.015	4.995	86.2	62.3	90.9	61.5	100.1	77.5	22.5774	10.3	15.6	12.95	9.4	12.8	11.1	20.4	69	48	30	7	7.525	7.135
70	male	DCMP	1.67	51	154	80	9	so so	53.6	264	153	35	8.3	42.5	68.8	0.617733	4.15	10.241	6.25	6.2	5.6	6.2	5.1	6.2	5.35	109	67	119	75	113	74	34.5133	11.6	15.2	13.4	11.1	12.7	11.9	19.6	73	55	25	5	6.965	6.425
56	male	DCMP	2.01	66	143	82	7	poor	53.3	226	149	34	12	36.5	52.1	0.700576	6.575	5.55133	7.47	4.32	3.23	4.98	3.77	4.65	3.5	47.6	13.7	73.8	33.4	63.59	23	63.8308	28.4	28.7	28.55	26.2	24.8	25.5	20.7	54	29	45	20	5.56	4.76
28	male	VSD p/s operation	2.07	64	146	70	7	poor	53.3	210	120	43	16.4	75.1	41.2	1.82282	15.2	4.94079	10.15	4.78	3.89	3.55	2.25	4.165	3.07	42.4	16.2	56.8	21.7	56.5	24.5	56.6372	32	52.3	42.15	27.8	42.2	35	25.7	59	28	52	26	6.59	5.63
69	male	HL	1.53	75	180	84	8	poor	53.3	73	28	61	17.5	64.5	70.8	0.911017	11.3	5.70796	9.2	4.5	3.32	4.28	3.36	4.39	3.34	29.7	13.7	35.2	23.6	32.7	18	44.9541	38	24.8	31.4	34.2	21.7	27.95	26.5	28	13	54	16	5.46	4.715
69	female	ICM	1.66	69	159	93	9.5	so so	53.3	178	119	33	8.2	77.4	74.5	1.03893	3.6	21.5	5	5.6	5.12	5.99	4.82	5.795	4.97	106.8	81.8	66.4	40.4	87	58.6	32.6437	13.5	15.5	14.5	12	13.6	12.8	23.1	67	49	26	8	5.985	5.36
80	female	CTEPH	1.34	61	80	50	8	poor	56.9	64	30	54	18.2	54.2	68.3	0.793558	6.45	8.4031	8.25	6.45	5.75	6.58	5.6	6.515	5.675	77.1	75.2	94.6	73	85.7	75	12.4854	19.5	17.5	18.5	17.9	16.2	17.05	34.4	73	52	29	8	6.86	6.23
64	female	ICM	1.39	75	134	84	7	poor	53.3	183	138	25	6	95.6			3.45	27.7101	3.6	5.02	4.7	4.88	4.31	4.95	4.505	76.9	47.5	95.1	66.8	86.1	58.1	32.5203	15.2	16.7	15.95	13	13.4	13.2	24.2	55	39	30	6	4.855	4.445
82	female	AS	1.56	56	166	82	5	extremely poor	53.3	88	38	57	21.2	86.3	105.1	0.821123	7.05	12.2411	7	4.7	3.83	5.06	4.1	4.88	3.965	39.2	16.3	58.7	28.9	49.5	22.3	54.9495	30	24.2	27.1	26.3	23.3	24.8	26.5	36	20	44	14	5.72	5.055
70	male	AMI	1.85	57	127	80	8.5	so so	53.3	157	106	32	9.8	54.7	103.6	0.527992	5	10.94	5.05	6.14	5.52	5.66	4.74	5.9	5.13	61.6	42.2	87	51.6	75.5	49.5	34.4371	14.5	14.5	14.5	14.1	12.8	13.45	24.2	64	39	40	14	6.635	6.115
76	male	Secondary CM	1.67	67	99	55	10	so so	53.3	190	140	26	8.8	59.3	79	0.750633	5.8	10.2241	6.15	5.69	4.81	5.96	4.94	5.825	4.875	74	39.8	67.4	41.6	72.2	41	43.2133	18	17.1	17.55	15.4	15	15.2	23.1	70	47	33	11	6.36	6.075
63	male	HHD, CHF	1.86	63	153	80	11.5	good	49.1	169	107	37	11	114.4	52.4	2.18321	5.82	19.6564	5.765	7.92	7.13	7.1	6.78	7.51	6.955	138.7	81.5	140.6	85.2	146.6	84.9	42.0873	9.7	12.7	11.2	8.3	11.1	9.7	33.1	131	90	32	10	7.37	7.08
70	male	ICM	1.84	81	130	79	9	so so	51.3	180	133	26	8.1	100.7	64.7	1.55641	6.1	16.5082	4.4	6.83	6.26	6.41	6.12	6.62	6.19	132.7	114	137.6	106.4	139.3	111.2	20.1723	11.6	12.8	12.2	10.3	10.9	10.6	22.1	107	86	20	4	7.285	7.045
54	male	LBBB	1.69	91	133	82	10	so so	43.3	310	272	12	2.7	95.8			11.65	8.22318	5.275	5.8	5.68	5.98	5.24	5.89	5.46	127.9	90	104.9	83.4	117.1	89.3	23.7404	9.4	13.6	11.5	8.1	11.3	9.7	20.3	85	63	25	10	5.955	6.53
73	male	ICM	1.71	84	155	88	8.5	so so	53.3	106	71	33	8.5	42.8	89.7	0.477146	3.5	12.2286	4.7	4.96	4.37	5.11	3.96	5.035	4.165	54.7	24.5	49.8	32.4	52.8	29.3	44.5076	16.7	32	24.35	15	26.5	20.75	19.8	38	23	39	15	5.285	4.7
70	male	ICM	1.5	62	109	62	9.5	so so	53.3	113	69	40	13.4	68.1	64.3	1.0591	8.155	8.35071	5.81	3.65	2.16	4.61	3.67	4.13	2.915	30.9	6.2	41.8	23.1	40	15.1	62.25	38.2	27.8	33	34.5	23.9	29.2	26.5	60	32	47	20	5.69	4.625
26	male	PAH	1.62	74	104	71	9.5	so so	56.7	89	43	52	14.2	60.8	43	1.41395	11.88	5.11785	9.775	5.33	4.52	5.4	4.62	5.365	4.57	55	37.8	52.2	32.4	53.6	35.3	34.1418	33.4	17.9	25.65	29.1	16	22.55	28.6	42	23	46	15	6.245	5.445
62	male	HCM	1.69	54	191	92	11	good	53.3	151	78	49	15.7	65	102.8	0.632296	6.16	10.5519	8.375	6.12	5.2	5.84	4.88	5.98	5.04	111.9	63.5	107.7	61.4	112	64.1	42.7679	32.8	27.3	30.05	29.1	25.6	27.35	14.5	76	35	53	15	6.75	6.035
76	female	HHD	1.41	67	208	58	8.5	so so	53.3	108	58	46	11.8	75.5	109.7	0.688241	2.855	26.4448	5.35	6.76	5.97	5.58	4.92	6.17	5.445	95.9	66.4	96.24	60.9	105.1	68.9	34.4434	15.3	15.6	15.45	14.4	14.4	14.4	25.7	72	37	49	19	6.52	5.685
52	male	Secondary CM	1.75	60	103	56	10	so so	53.3	111	63	44	12.2	55.4	59.3	0.934233	5.15	10.7573	7.25	5.43	4.07	5.87	4.87	5.65	4.47	44.6	26.4	58.9	43.6	53.2	37	30.4511	16.1	24.3	20.2	14.5	21.7	18.1	23.8	60	37	39	13	6.665	5.595
69	male	ICM	1.77	87	128	72	10	so so	47.1	236	189	20	6.7	53.6	100.7	0.532274	3.55	15.0986	6.15	5.78	4.6	5.59	4.66	5.685	4.63	74.3	43.1	88.4	59.4	82.2	50.5	38.5645	18	19.1	18.55	15	18.2	16.6	23.1	64	44	31	10	6.555	6.105
62	male	DCMP	1.81	152	101	82	10.5	good	53.3	221	201	9	0	71.3			6.65	10.7218	3.915	5.7	5.62	5.37	5.23	5.535	5.425	78.9	65.3	95.4	65	88.9	66.5	25.1969	1.7	3	2.35	1.9	2	1.95	34.5	70	65	7	1	7.29	7.045
72	male	AFib, AP	1.71	69	103	62	8	poor	56	102	53	48	14.4	107.1			14.2	7.54225	8.65	7.86	7.21	6.71	5.34	7.285	6.275	145.2	107.4	145.1	122.2	156.9	132.9	15.2964	10.8	19.5	15.15	9.7	16.8	13.25	14.5	143	104	28	5	7.715	7.08
46	male	pAFib	1.58	73	111	56	10	so so	53.3	122	67	55	20.2	74.6	49.8	1.49799	15	4.97333	12	5.73	4.67	5.57	3.96	5.65	4.315	64.7	24.3	61.2	23.6	63.4	25.7	59.4637	41.1	55.1	48.1	38.5	47.2	42.85	25.7	64	27	58	31	6.465	5.105
79	male	ICM	1.84	65	143	54	8	poor	54.6	264	167	37	10.4	33.5	107.1	0.312792	4.495	7.45273	5.785	5.72	5.26	5.63	4.85	5.675	5.055	63.7	38.4	66	43.4	65.1	42.4	34.8694	20.3	17.2	18.75	16.8	15.3	16.05	18.9	60	41	32	11	6.765	6.01
68	male	AP, P/S PCI	1.66	51	117	68	9	so so	53.3	110	55	50	18	61.5	46.5	1.32258	7.7	7.98701	7.2	5	3.02	4.81	4.11	4.905	3.565	45.3	15.7	50.7	33.2	48.8	26.5	45.6967	28.1	24.8	26.45	25.9	22.8	24.35	12.8	52	31	41	13	5.735	5.295
44	male	ICM	2.06	68	102	67	10.5	good	53.3	194	120	38	11.5	49.4	61.6	0.801948	9.9	4.9899	6.95	5.56	5.29	5.55	5.17	5.555	5.23	73	35.1	99	43.3	85	39.3	53.7647	20.4	26.5	23.45	18.6	24	21.3	23.1	83	47	43	17	6.92	6.35
77	male	Cardiac amyloidosis	1.65	57	157	81	11	good	47.1	184	113	38	11.7	79.9	105.3	0.758784	5.4	14.7963	7.35	6.76	6.08	5.87	5.32	6.315	5.7	76.1	48.9	71.1	47.5	78.8	51.4	34.7716	16.7	23.2	19.95	15.2	20.1	17.65	21.4
60	female	CRF on HD, HHD	1.61	74	188	96	10	so so	53.3	124	57	54	16.1	77.9	101	0.771287	12.05	6.46473	10.65	5.99	5.12	6.04	4.94	6.015	5.03	90.4	30.8	80.9	51.1	85.7	40.2	53.0922	32.3	28.1	30.2	27.8	24.8	26.3	25.7	70	30	58	32	6.34	5.285
77	male	HHD	1.73	54	148	79	10.5	good	53.3	125	65	48	15.5	43.4	46.6	0.93133	7.54	5.75597	7.96	5.53	4.77	5.97	4.86	5.75	4.815	63	35.7	77.5	47.1	72.5	41	43.4483	26.2	24.5	25.35	22.2	22	22.1	24.2	82	48	42	10	7.06	6.485
63	male	Secondary CM, AFib	1.76	78	93	62	12	good	45.2	187	141	25	6.4	90.9						7.64	7.26	8.35	7.68	7.995	7.47	135	115.4	156.5	132	151.1	126.2	16.4792	8.3	8.1	8.2	7.8	6.4	7.1	30.7	126	111	12	2	8.455	8.17
65	male	HHD	1.82	60	124	68	11	good	53.3	138	71	48	15.5	73.7	63.2	1.16614	6.25	11.792	7.95	6.32	5.32	5.87	4.79	6.095	5.055	64.8	36.3	73	51.7	71.2	45.2	36.5169	23.3	39.8	31.55	21.9	36.3	29.1	23.8	70	40	43	14	6.7	5.9
80	male	LBBB, LV dysfunction	1.54	64	112	61	11.5	good	47.1	193	142	26	8.8	81.7	64.5	1.26667	3.35	24.3881	4.4	5.59	4.72	5.47	4.88	5.53	4.8	115.3	79.9	112.4	87.2	114.8	84.6	26.3066	11.4	15.5	13.45	10.3	13.3	11.8	25.8	75	59	22	7	6.575	6.09
71	male	HHD	1.45	57	143	63	6.5	poor	52.6	72	27	65	16	86.3	104.3	0.827421	6.75	12.7852	7.35	6.44	5.22	5.53	4.61	5.985	4.915	72	29.1	55.8	24.5	68.3	28.3	58.5652	17.4	28.2	22.8	15.4	24.4	19.9	49.3	39	24	39	13	5.535	4.465
70	male	DCMP	1.67	63	115	80	5	extremely poor	52.6	53	31	42	11.8	43.5	77.1	0.564202	4.875	8.92308	6.65	4.49	4.07	4.6	4.02	4.545	4.045	24.8	11.6	35.7	20.6	29.8	15.4	48.3221	23.9	39.8	31.85	20.8	34.2	27.5	49.3	25	14	43	10	5.155	4.585
81	female	HCM	1.21	53	107	65	6.5	poor	49.3	77	40	48	6.9	56.8	67.3	0.843982	4.05	14.0247	2.95	6.21	5.51	5.05	4.98	5.63	5.245	75.6	57.5	62.5	59.2	75.7	61.1	19.2867	8	8	8	7.5	8	7.75	30	62	40	36	9	7.04	6.64
41	male	AR	1.76	56	131	46	8	poor	39.3	375	226	40	15.4	64			13.2	4.84848	8.85	6.26	5.49	5.99	4.89	6.125	5.19	79.8	43.8	79.7	50.6	80.7	49.5	38.6617	27.6	8.7	18.15	25.6	8	16.8	20.7	67	39	40	18	7.48	6.73
75	male	AR	1.55	52	128	66	9	so so	49.3	106	49	54	17.9	75.2	77.9	0.96534	9.205	8.16947	8.87	5.02	3.86	5.37	4.65	5.195	4.255	38	22.2	66.1	38.6	51.6	31.9	38.1783	32.9	26.1	29.5	26.2	22.3	24.25	33.9	56	23	58	21	7.175	6.33
68	male	AP, P/S PCI	1.66	49	117	68	9.5	so so	53.3	110	55	50	18	61.5	46.5	1.32258	7.7	7.98701	7.2	5	3.02	4.81	4.11	4.905	3.565	45.3	15.7	50.7	33.2	48.8	26.5	45.6967	28.4	24.2	26.3	26.2	22.5	24.35
74	male	AS	1.6	71	153	72	5.5	extremely poor	65.2	98	58	48	14	64.4	103.5	0.622222	5.1	12.6275	7.3	5	4.22	5.1	4.02	5.05	4.12	58.4	23.6	63.6	31.3	61.3	27.7	54.8124	25.6	31.6	28.6	22.8	27.8	25.3	33.9	44	17	61	18	5.84	4.805
80	female	AR	1.35	61	155	64	7.5	poor	65.2	171	77	55	17.5	25	79.7	0.313676	7.7	3.24675	6.45	5.13	4.35	5.5	4.66	5.315	4.505	61.7	29.7	53.7	33.1	59.5	32.4	45.5462	20.4	19.7	20.05	18.6	18	18.3	24.1	45	24	46	17	6.155	5.305
76	male	ICM	1.6	49	134	67	9	so so	41	239	165	31	8.5	88.3	92.1	0.95874	5.575	15.8386	4.35	5.68	5.01	5.12	4.65	5.4	4.83	135.1	88.7	90.4	69.3	115.2	81.3	29.4271	14.2	12.7	13.45	12.7	11.1	11.9	21.3	96	73	24	8	6.64	5.795
97	female	AMI	1.3	70	150	79	7	poor	65.2	67	26	38	10.1	77.4	89.2	0.867713	6.61	11.7095	4.81	6.23	5.51	5.04	3.98	5.635	4.745	69.3	49	91.1	52.9	86.2	57.9	32.8306	8.7	12.7	10.7	7.8	12	9.9	33.9	54	34	36	11	7.08	6.77
84	male	HHD	1.72	61	140	77	10	so so	49.3	110	50	54	15.3	44.2	80.4	0.549751	3.75	11.7867	6.5	5.3	4.61	4.95	4.39	5.125	4.5	60.3	22.2	64.7	35.3	64.1	28.6	55.3822	17.8	25.3	21.55	15	23.1	19.05	31.3	73	35	53	23	5.785	4.89
63	female	MCTD	1.58	72	109	67	10.5	good	46.4	97	49	50	15.7	69.4	80.4	0.863184	8.775	7.90883	9.005	5.35	4.61	5.59	4.38	5.47	4.495	52.5	25.2	60.7	31.6	57.5	28.8	49.913	25	16.9	20.95	21.5	15.9	18.7	27.7	48	21	57	20	5.955	5.195
83	female	AS	1.24	83	109	79	#REF!	poor	56.9	52	22	43	17.1	59.9	95.2	0.629202	5.75	10.4174	8.45	5.02	4.71	4.72	3.81	4.87	4.26	63.3	28.6	29.6	11.6	43.9	19.9	54.6697	23.6	27.2	25.4	20.3	25	22.65	33.9	40	19	51	18	5.945	5.18
69	female	Secondary CM	1.17	90	122	66	12	good	56.9	156	111	29	10.1	74.4	118.7	0.62679	6.25	11.904	6.3	5.7	5.14	5.35	4.38	5.525	4.76	78.1	39.5	81.5	37.1	82	41.2	49.7561	23.6	27	25.3	21.2	23.5	22.35	24.1	65	39	40	16	5.585	4.725
80	female	AMI	1.56	55	142	60	11.5	good	50.5	191	111	42	11.1	62.9	68.7	0.915575	5.115	12.2972	5.22	6.5	5.79	6.15	5.26	6.325	5.525	112	77.3	117.3	70.8	117.5	77.3	34.2128	15.9	17.3	16.6	14.5	16.1	15.3	20.7	83	57	31	12	6.56	5.84
74	male	AFib, MVP	1.75	67	160	87	9.5	so so	60.8	128	66	52	14.5	128.9			11.515	11.1941	7.07	8.28	7.69	7.77	6.84	8.025	7.265	234.4	202.8	229	181.8	238.9	203.2	14.9435	10.3	13.8	12.05	9.1	12.2	10.65	28.8
72	female	MVP	1.68	81	123	71	8	poor	60.8	87	44	50	14.6	95.5	79.5	1.20126	8.45	11.3018	9.05	5.92	4.4	5.6	4.53	5.76	4.465	59.2	26.9	98	53.9	78	38.3	50.8974	10.2	24.5	17.35	8.1	21.2	14.65	29.6	56	30	46	19	5.82	4.935
