# Supplementary material for: Reliability of left atrial strain reference values: A 3D echocardiographic study
Source: PLoS One. 2021 Apr 14;16(4):e0250089. doi: 10.1371/journal.pone.0250089 (PMC8046190; doi:10.1371/journal.pone.0250089)
Supplement: S6 Data — (XLSX) [file pone.0250089.s006.xlsx]

## Sheet: LALSft
CMR number	LAVmax 4CLV	LAVmax 2CLV	LAVmax bipLV	LAVmax 4CLA	LAVmax 2CLA	LAVmax bipLA	LAVmax dif	LAVmin 4CLV	LAVmin 2CLV	LAVmin bipLV	LAVmin 4CLA	LAVmin 2CLA	LAVmin bipLA	LAVmin dif	LALS 4CLV	LALS 2CLV	LALS LV	LALS 4CLA	LALS 2CLA	LALS LA	LALS dif	LAVmax 4C2DE	LAVmin 4C2DE	LAVmax 2C2DE	LAVmin 2C2DE	LAVmax bip2DE	LAVmin bip2DE	LALS 4C2DE	LALS 2C2DE	LALS bip2DE	LAVmax 3DE	LAVmin 3DE	LALS 3DE
20-015	88.4	85.9	87.15	130.5	94.9	112.7	25.55	53.8	59.7	56.75	90.2	72.9	81.55	24.8	14.78	14.05	14.415	13.29	11.86	12.575	1.84	84.1	38.9	96.7	59.2	90.3	48.7	17.5	12.4	14.95	69	50.3	8.6
20-016	37.5	27.3	32.4	52.9	50.8	51.85	19.45	24.5	16.7	20.6	36.5	42.8	39.65	19.05	16.5	19.4	17.95	11.78	11.22	11.5	6.45	37.8	16.9	29.9	7.1	35	15.1	36.4	38.6	37.5	48.6	29.7	19.7
20-017	44.4	37.8	41.1	48.8	50.5	49.65	8.55	30.1	25.8	27.95	29.1	44	36.55	8.6	15.65	13.65	14.65	12.47	7.56	10.015	4.635	37.3	15.3	46.7	34.4	43.3	24.4	18.9	16.6	17.75	52.4	39.6	12.7
20-018	103.4	91.8	97.6	114.2	82.1	98.15	0.55	69.8	87.7	78.75	71.2	72.3	71.75	-7	15.48	9.52	12.5	18.82	11.14	14.98	-2.48	75.7	21.1	79.6	34.6	80.2	27.4	20.7	32	26.35	79.4	36.9	25.2
20-019	83.5	72.1	77.8	107.9	143.1	125.5	47.7	67.2	65.1	66.15	97.8	128.4	113.1	46.95	4.15	4.5	4.325	5.48	4.36	4.92	-0.595	78.1	55.2	101.6	51.5	90.6	53.2	14.9	15.1	15	95.3	85.5	6.4
20-021	56.5	53.8	55.15	89.3	72.3	80.8	25.65	25.6	28.6	27.1	52.5	31.5	42	14.9	24.72	31.31	28.015	23.44	26.97	25.205	2.81	33.1	10.6	55.6	19.8	45.3	16.5	15.2	42.4	28.8	61.3	36.5	20.4
20-022	76.8	60	68.4	82.2	84.5	83.35	14.95	30.8	28.2	29.5	45.1	54.7	49.9	20.4	29.15	37.59	33.37	26.76	22.45	24.605	8.765	55.1	15.4	70.2	30	62.3	22.2	24.5	29.4	26.95	61.8	41.4	23.6
20-024	81.2	55	68.1	114.5	85.7	100.1	32	48.2	28.5	38.35	74.4	52.5	63.45	25.1	17.47	31.22	24.345	16.39	11.95	14.17	10.175	41.7	9	68.1	31.4	60.1	20.4	47.5	25.2	36.35	68.6	45.2	15.3
20-025	62.5	77.7	70.1	99.9	78.4	89.15	19.05	38.4	50.2	44.3	62.4	53.1	57.75	13.45	23.7	16.81	20.255	13.36	14.48	13.92	6.335	52.2	18.4	50.8	25.6	53.2	21.9	25.8	25.8	25.8	53.5	33.8	14.5
20-026	143	130.9	136.95	157.4	136	146.7	9.75	95.9	85.6	90.75	101.2	102.2	101.7	10.95	15.61	18.14	16.875	11.99	10.99	11.49	5.385	97.8	37.6	101.2	69.5	101.2	51	16	17.8	16.9	94.9	85.1	8.8
20-027	150.4	106.6	128.5	190.8	211	200.9	72.4	120.7	79.4	100.05	156	190	173	72.95	5.11	14.37	9.74	8.11	5.64	6.875	2.865	74.8	60.3	60.8	37.8	86.7	56.8	6	14.6	10.3	112.6	94.6	6.1
20-028	221.7	187.4	204.55	231.1	170.9	201	-3.55	204.8	178.4	191.6	220	164.9	192.45	0.85	4.41	2.87	3.64	0.77	2.74	1.755	1.885	123.2	112.1	125.9	110.1	126.8	112.5	7.7	7	7.35	145.9	144.2	3.4
20-029	135.5	96.6	116.05	145.5	122.4	133.95	17.9	114.4	88.1	101.25	134.7	109.6	122.15	20.9	6.85	6.03	6.44	2.42	2.62	2.52	3.92	83.4	52.8	57.3	52.4	71.8	55.4	12.1	9.7	10.9	73	63.2	10.5
20-030	85.7	59.4	72.55	107.9	85.5	96.7	24.15	62.3	28.9	45.6	75.4	52.8	64.1	18.5	4.72	28.97	16.845	5.03	13.13	9.08	7.765	62.5	47.4	87.7	43.9	75.4	47.4	14.2	19.7	16.95	65.6	52.2	10.7
20-031	76.8	96.5	86.65	153.9	139.5	146.7	60.05	46.1	56.2	51.15	107.8	102.7	105.25	54.1	25.2	19	22.1	13	13.1	13.05	9.05	83.7	47.9	99.5	33.3	92.6	44.7	19.2	28.1	23.65	93	59.2	21.3
